# Supplementary material for: Single-frame deep-learning super-resolution microscopy for intracellular dynamics imaging
Source: Nat Commun. 2023 May 18;14:2854. doi: 10.1038/s41467-023-38452-2 (PMC10195829; doi:10.1038/s41467-023-38452-2)
Supplement: Supplementary file 11 — Supplementary Software 1 [file 41467_2023_38452_MOESM11_ESM.zip]

Archive with 139 entries (106 files):
- SFSRM-main/
- SFSRM-main/LICENSE
- SFSRM-main/README.md
- SFSRM-main/data/
- SFSRM-main/data/LWGT_dataset.py
- SFSRM-main/data/WGT_dataset.py
- SFSRM-main/data/__init__.py
- SFSRM-main/data/__pycache__/
- SFSRM-main/data/__pycache__/LQGT_dataset.cpython-36.pyc
- SFSRM-main/data/__pycache__/LWGT_dataset.cpython-36.pyc
- SFSRM-main/data/__pycache__/LWGT_dataset2.cpython-36.pyc
- SFSRM-main/data/__pycache__/WGT_dataset.cpython-36.pyc
- SFSRM-main/data/__pycache__/WGTlrsr_Dataset.cpython-36.pyc
- SFSRM-main/data/__pycache__/__init__.cpython-36.pyc
- SFSRM-main/data/__pycache__/data_sampler.cpython-36.pyc
- SFSRM-main/data/__pycache__/util.cpython-36.pyc
- SFSRM-main/data/data_sampler.py
- SFSRM-main/data/util.py
- SFSRM-main/models/
- SFSRM-main/models/SFTGAN_ACD_model.py
- SFSRM-main/models/SRGAN_model.py
- SFSRM-main/models/SR_model.py
- SFSRM-main/models/__init__.py
- SFSRM-main/models/__pycache__/
- SFSRM-main/models/__pycache__/SRGAN_model.cpython-36.pyc
- SFSRM-main/models/__pycache__/SR_model.cpython-36.pyc
- SFSRM-main/models/__pycache__/__init__.cpython-36.pyc
- SFSRM-main/models/__pycache__/base_model.cpython-36.pyc
- SFSRM-main/models/__pycache__/lr_scheduler.cpython-36.pyc
- SFSRM-main/models/__pycache__/networks.cpython-36.pyc
- SFSRM-main/models/base_model.py
- SFSRM-main/models/lr_scheduler.py
- SFSRM-main/models/modules/
- SFSRM-main/models/modules/DEFIAN_arch.py
- SFSRM-main/models/modules/DISTS_pytorch/
- SFSRM-main/models/modules/DISTS_pytorch/DISTS_pt.py
- SFSRM-main/models/modules/DISTS_pytorch/__init__.py
- SFSRM-main/models/modules/DISTS_pytorch/__pycache__/
- SFSRM-main/models/modules/DISTS_pytorch/__pycache__/DISTS_pt.cpython-36.pyc
- SFSRM-main/models/modules/DISTS_pytorch/__pycache__/__init__.cpython-36.pyc
- SFSRM-main/models/modules/DISTS_pytorch/weights.pt
- SFSRM-main/models/modules/FFT_loss.py
- SFSRM-main/models/modules/LDL_loss.py
- SFSRM-main/models/modules/MS_SSIM_L1.py
- SFSRM-main/models/modules/RCAN_arch.py
- SFSRM-main/models/modules/RFB_RRDB_arch.py
- SFSRM-main/models/modules/RNAN_arch.py
- SFSRM-main/models/modules/RRDBNet_arch.py
- SFSRM-main/models/modules/SRResNet_arch.py
- SFSRM-main/models/modules/TPLloss.py
- SFSRM-main/models/modules/TTSR_arch.py
- SFSRM-main/models/modules/UAN_arch.py
- SFSRM-main/models/modules/__init__.py
- SFSRM-main/models/modules/__pycache__/
- SFSRM-main/models/modules/__pycache__/DEFIAN_arch.cpython-36.pyc
- SFSRM-main/models/modules/__pycache__/FFT_loss.cpython-36.pyc
- SFSRM-main/models/modules/__pycache__/LDL_loss.cpython-36.pyc
- SFSRM-main/models/modules/__pycache__/MS_SSIM_L1.cpython-36.pyc
- SFSRM-main/models/modules/__pycache__/RCAN_arch.cpython-36.pyc
- SFSRM-main/models/modules/__pycache__/RFB_RRDB_arch.cpython-36.pyc
- SFSRM-main/models/modules/__pycache__/RNAN_arch.cpython-36.pyc
- SFSRM-main/models/modules/__pycache__/RRDBNet_arch.cpython-36.pyc
- SFSRM-main/models/modules/__pycache__/SRResNet_arch.cpython-36.pyc
- SFSRM-main/models/modules/__pycache__/TPLloss.cpython-36.pyc
- SFSRM-main/models/modules/__pycache__/TTSR_arch.cpython-36.pyc
- SFSRM-main/models/modules/__pycache__/UAN_arch.cpython-36.pyc
- SFSRM-main/models/modules/__pycache__/__init__.cpython-36.pyc
- SFSRM-main/models/modules/__pycache__/discriminator_vgg_arch.cpython-36.pyc
- SFSRM-main/models/modules/__pycache__/loss.cpython-36.pyc
- SFSRM-main/models/modules/__pycache__/module_util.cpython-36.pyc
- SFSRM-main/models/modules/__pycache__/test.cpython-36.pyc
- SFSRM-main/models/modules/discriminator_vgg_arch.py
- SFSRM-main/models/modules/loss.py
- SFSRM-main/models/modules/lpips_pytorch/
- SFSRM-main/models/modules/lpips_pytorch/__init__.py
- SFSRM-main/models/modules/lpips_pytorch/__pycache__/
- SFSRM-main/models/modules/lpips_pytorch/__pycache__/__init__.cpython-36.pyc
- SFSRM-main/models/modules/lpips_pytorch/modules/
- SFSRM-main/models/modules/lpips_pytorch/modules/__pycache__/
- SFSRM-main/models/modules/lpips_pytorch/modules/__pycache__/lpips.cpython-36.pyc
- SFSRM-main/models/modules/lpips_pytorch/modules/__pycache__/networks.cpython-36.pyc
- SFSRM-main/models/modules/lpips_pytorch/modules/__pycache__/utils.cpython-36.pyc
- SFSRM-main/models/modules/lpips_pytorch/modules/lpips.py
- SFSRM-main/models/modules/lpips_pytorch/modules/networks.py
- SFSRM-main/models/modules/lpips_pytorch/modules/utils.py
- SFSRM-main/models/modules/module_util.py
- SFSRM-main/models/modules/seg_arch.py
- SFSRM-main/models/modules/sft_arch.py
- SFSRM-main/models/modules/test.py
- SFSRM-main/models/networks.py
- SFSRM-main/options/
- SFSRM-main/options/__init__.py
- SFSRM-main/options/__pycache__/
- SFSRM-main/options/__pycache__/__init__.cpython-36.pyc
- SFSRM-main/options/__pycache__/__init__.cpython-37.pyc
- SFSRM-main/options/__pycache__/__init__.cpython-38.pyc
- SFSRM-main/options/__pycache__/options.cpython-36.pyc
- SFSRM-main/options/__pycache__/options.cpython-37.pyc
- SFSRM-main/options/__pycache__/options.cpython-38.pyc
- SFSRM-main/options/options.py
- SFSRM-main/options/test/
- SFSRM-main/options/test/test_example_microtubule.yml
- SFSRM-main/options/train/
- SFSRM-main/options/train/training_template.yml
- SFSRM-main/pretrained_networks/
- SFSRM-main/pretrained_networks/test
- SFSRM-main/requirements.txt
- SFSRM-main/test.py
- SFSRM-main/test_data/
- SFSRM-main/test_data/endoplasmic_reticulum/
- SFSRM-main/test_data/endoplasmic_reticulum/edgemap/
- SFSRM-main/test_data/endoplasmic_reticulum/edgemap/ER_edgemap.tif
- SFSRM-main/test_data/endoplasmic_reticulum/reference/
- SFSRM-main/test_data/endoplasmic_reticulum/reference/ER_STORM.tif
- SFSRM-main/test_data/endoplasmic_reticulum/widefield/
- SFSRM-main/test_data/endoplasmic_reticulum/widefield/ER_widefield.tif
- SFSRM-main/test_data/microtubule/
- SFSRM-main/test_data/microtubule/edgemap/
- SFSRM-main/test_data/microtubule/edgemap/microtubule_edgemap.tif
- SFSRM-main/test_data/microtubule/reference/
- SFSRM-main/test_data/microtubule/reference/microtubule_STORM.tif
- SFSRM-main/test_data/microtubule/widefield/
- SFSRM-main/test_data/microtubule/widefield/microtubule_widefield.tif
- SFSRM-main/test_data/mitochondria/
- SFSRM-main/test_data/mitochondria/edgemap/
- SFSRM-main/test_data/mitochondria/edgemap/mitochondria_endgemap.tif
- SFSRM-main/test_data/mitochondria/reference/
- SFSRM-main/test_data/mitochondria/reference/mitochondria_STORM.tif
- SFSRM-main/test_data/mitochondria/widefield/
- SFSRM-main/test_data/mitochondria/widefield/mitochondria_widefield.tif
- SFSRM-main/train.py
- SFSRM-main/utils/
- SFSRM-main/utils/__init__.py
- SFSRM-main/utils/__pycache__/
- SFSRM-main/utils/__pycache__/__init__.cpython-36.pyc
- SFSRM-main/utils/__pycache__/util.cpython-36.pyc
- SFSRM-main/utils/__pycache__/util.cpython-37.pyc
- SFSRM-main/utils/__pycache__/util.cpython-38.pyc
- SFSRM-main/utils/util.py
