# Supplementary material for: Single-frame deep-learning super-resolution microscopy for intracellular dynamics imaging
Source: Nat Commun. 2023 May 18;14:2854. doi: 10.1038/s41467-023-38452-2 (PMC10195829; doi:10.1038/s41467-023-38452-2)
Supplement: Supplementary file 11 — Supplementary Software 1 [file 41467_2023_38452_MOESM11_ESM.zip › SFSRM-main/README.md]

# Single-frame super-resolution microscopy（SFSRM）
Example data and demo of SFSRM for single-frame super resolution of microscopy images.<br>
## Requirements
SFSRM is built with Python and pytorch. 
* Python >= 3.7
* PyTorch >= 1.7
## Install
1. Clone repo<br>
    ```
    git clone https://github.com/crrayna/SFSRM.git
    ```
2. Install dependent packages<br>
    ```
    pip install -r requirement.txt
    ```
## Quick inference
1. Download pretrianed models <br>
```
wget https://github.com/crrayna/SFSRM/pre_trained_models/MT.pth -P weights
```
2. Inference <br>
```
python inference_realesrgan.py -n RealESRGAN_x4plus -i inputs --face_enhance
```
Results are in the `results` folder
## Acknowledgements
The codes are based on [ESRGAN](https://github.com/XPixelGroup/BasicSR) and [unetgan](https://github.com/boschresearch/unetgan). Please also follow their licenses. Thanks for their awesome works.
## References
[1] Wang, Xintao, et al. "Esrgan: Enhanced super-resolution generative adversarial networks." Proceedings of the European conference on computer vision (ECCV) workshops. 2018. <br>
[2] Schonfeld, Edgar, Bernt Schiele, and Anna Khoreva. "A u-net based discriminator for generative adversarial networks." Proceedings of the IEEE/CVF conference on computer vision and pattern recognition. 2020. <br>
## Contact
If you have any questions, please email `meshyao@ust.hk`
