# Supplementary material for: Single-frame deep-learning super-resolution microscopy for intracellular dynamics imaging
Source: Nat Commun. 2023 May 18;14:2854. doi: 10.1038/s41467-023-38452-2 (PMC10195829; doi:10.1038/s41467-023-38452-2)
Supplement: Supplementary file 11 — Supplementary Software 1 [file 41467_2023_38452_MOESM11_ESM.zip › SFSRM-main/data/LWGT_dataset.py]

import random
import numpy as np
import cv2
import lmdb
import torch
import torch.utils.data as data
import data.util as util


class LWGTDataset(data.Dataset):
    '''
    Read LQ (Low Quality, here is LR) and GT image pairs.
    If only GT image is provided, generate LQ image on-the-fly.
    The pair is ensured by 'sorted' function, so please check the name convention.
    '''

    def __init__(self, opt):
        super(LWGTDataset, self).__init__()
        self.opt = opt
        self.data_type = self.opt['data_type']

        self.paths_LQ, self.paths_WF, self.paths_GT = None, None, None
        self.sizes_LQ, self.sizes_WF, self.sizes_GT = None, None, None
        self.LQ_env, self.WF_env, self.GT_env = None, None, None  # environment for lmdb

        self.paths_GT, self.sizes_GT = util.get_image_paths(self.data_type, opt['dataroot_GT'])
        self.paths_WF, self.sizes_WF = util.get_image_paths(self.data_type, opt['dataroot_WF'])
        self.paths_LQ, self.sizes_LQ = util.get_image_paths(self.data_type, opt['dataroot_LQ'])
        assert self.paths_GT, 'Error: GT path is empty.'
        assert self.paths_WF, 'Error: WF path is empty.'
        assert self.paths_LQ, 'Error: LQ path is empty.'

        if self.paths_LQ and self.paths_GT:
            assert len(self.paths_LQ) == len(
                self.paths_GT
            ), 'GT and LQ datasets have different number of images - {}, {}.'.format(
                len(self.paths_LQ), len(self.paths_GT))
        self.random_scale_list = [1]
        if self.paths_LQ and self.paths_WF:
            assert len(self.paths_LQ) == len(
                self.paths_WF
            ), 'WF and LQ datasets have different number of images - {}, {}.'.format(
                len(self.paths_LQ), len(self.paths_GT))
        self.random_scale_list = [1]


    def _init_lmdb(self):
        # https://github.com/chainer/chainermn/issues/129
        self.GT_env = lmdb.open(self.opt['dataroot_GT'], readonly=True, lock=False, readahead=False,
                                meminit=False)
        self.LQ_env = lmdb.open(self.opt['dataroot_LQ'], readonly=True, lock=False, readahead=False,
                                meminit=False)

    def __getitem__(self, index):
        if self.data_type == 'lmdb':
            if (self.GT_env is None) or (self.LQ_env is None):
                self._init_lmdb()
        GT_path, LQ_path = None, None
        scale = self.opt['scale']
        GT_size = self.opt['GT_size']

        # get GT image
        GT_path = self.paths_GT[index]
        if self.data_type == 'lmdb':
            resolution = [int(s) for s in self.sizes_GT[index].split('_')]
        else:
            resolution = None
        img_GT = util.read_img(self.GT_env, GT_path, resolution)
        # modcrop in the validation / test phase
        if self.opt['phase'] != 'train':
            img_GT = util.modcrop(img_GT, scale)

        # get WF image
        WF_path = self.paths_WF[index]
        if self.data_type == 'lmdb':
            resolution = [int(s) for s in self.sizes_WF[index].split('_')]
        else:
            resolution = None
        img_WF = util.read_img(self.WF_env, WF_path, resolution)

        if self.paths_LQ:
            LQ_path = self.paths_LQ[index]
            if self.data_type == 'lmdb':
                resolution = [int(s) for s in self.sizes_LQ[index].split('_')]
            else:
                resolution = None
            img_LQ = util.read_img(self.LQ_env, LQ_path, resolution)


        if self.opt['phase'] == 'train':
            # if the image size is too small
            H, W, _ = img_GT.shape
            if H < GT_size or W < GT_size:
                img_GT = cv2.resize(np.copy(img_GT), (GT_size, GT_size),
                                    interpolation=cv2.INTER_LINEAR)
                img_LQ = util.imresize_np(img_GT, 1 / scale, True)
                img_WF = util.imresize_np(img_GT, 1 / scale, True)

            H, W, C = img_LQ.shape
            LQ_size = GT_size // scale
            WF_size = LQ_size

            # randomly crop
            rnd_h = random.randint(0, max(0, H - LQ_size))
            rnd_w = random.randint(0, max(0, W - LQ_size))
            img_LQ = img_LQ[rnd_h:rnd_h + LQ_size, rnd_w:rnd_w + LQ_size, :]
            img_WF = img_WF[rnd_h:rnd_h + WF_size, rnd_w:rnd_w + WF_size, :]

            rnd_h_GT, rnd_w_GT = int(rnd_h * scale), int(rnd_w * scale)
            img_GT = img_GT[rnd_h_GT:rnd_h_GT + GT_size, rnd_w_GT:rnd_w_GT + GT_size, :]
            # augmentation - flip, rotate
            img_LQ, img_GT, img_WF = util.augment([img_LQ, img_GT, img_WF], self.opt['use_flip'],
                                          self.opt['use_rot'])


        img_GT = torch.from_numpy(np.ascontiguousarray(np.transpose(img_GT, (2, 0, 1)))).float()
        img_LQ = torch.from_numpy(np.ascontiguousarray(np.transpose(img_LQ, (2, 0, 1)))).float()
        img_WF = torch.from_numpy(np.ascontiguousarray(np.transpose(img_WF, (2, 0, 1)))).float()


        img_LW = torch.cat((img_LQ, img_WF), 0)
        return {'LQ': img_LQ, 'GT': img_GT, 'WF': img_WF, 'LW': img_LW,  'LQ_path': LQ_path, 'GT_path': GT_path, 'WF_path': WF_path}
    def __len__(self):
        return len(self.paths_GT)
