# Supplementary material for: Single-frame deep-learning super-resolution microscopy for intracellular dynamics imaging
Source: Nat Commun. 2023 May 18;14:2854. doi: 10.1038/s41467-023-38452-2 (PMC10195829; doi:10.1038/s41467-023-38452-2)
Supplement: Supplementary file 11 — Supplementary Software 1 [file 41467_2023_38452_MOESM11_ESM.zip › SFSRM-main/data/data_sampler.py]

"""
Modified from torch.utils.data.distributed.DistributedSampler
Support enlarging the dataset for *iter-oriented* training, for saving time when restart the
dataloader after each epoch
"""
import math
import torch
from torch.utils.data.sampler import Sampler
import torch.distributed as dist


class DistIterSampler(Sampler):
    """Sampler that restricts data loading to a subset of the dataset.

    It is especially useful in conjunction with
    :class:`torch.nn.parallel.DistributedDataParallel`. In such case, each
    process can pass a DistributedSampler instance as a DataLoader sampler,
    and load a subset of the original dataset that is exclusive to it.

    .. note::
        Dataset is assumed to be of constant size.

    Arguments:
        dataset: Dataset used for sampling.
        num_replicas (optional): Number of processes participating in
            distributed training.
        rank (optional): Rank of the current process within num_replicas.
    """

    def __init__(self, dataset, num_replicas=None, rank=None, ratio=100):
        if num_replicas is None:
            if not dist.is_available():
                raise RuntimeError("Requires distributed package to be available")
            num_replicas = dist.get_world_size()
        if rank is None:
            if not dist.is_available():
                raise RuntimeError("Requires distributed package to be available")
            rank = dist.get_rank()
        self.dataset = dataset
        self.num_replicas = num_replicas
        self.rank = rank
        self.epoch = 0
        self.num_samples = int(math.ceil(len(self.dataset) * ratio / self.num_replicas))
        self.total_size = self.num_samples * self.num_replicas

    def __iter__(self):
        # deterministically shuffle based on epoch
        g = torch.Generator()
        g.manual_seed(self.epoch)
        indices = torch.randperm(self.total_size, generator=g).tolist()

        dsize = len(self.dataset)
        indices = [v % dsize for v in indices]

        # subsample
        indices = indices[self.rank:self.total_size:self.num_replicas]
        assert len(indices) == self.num_samples

        return iter(indices)

    def __len__(self):
        return self.num_samples

    def set_epoch(self, epoch):
        self.epoch = epoch
