# Supplementary material for: Single-frame deep-learning super-resolution microscopy for intracellular dynamics imaging
Source: Nat Commun. 2023 May 18;14:2854. doi: 10.1038/s41467-023-38452-2 (PMC10195829; doi:10.1038/s41467-023-38452-2)
Supplement: Supplementary file 11 — Supplementary Software 1 [file 41467_2023_38452_MOESM11_ESM.zip › SFSRM-main/models/__init__.py]

import logging
logger = logging.getLogger('base')


def create_model(opt):
    model = opt['model']

    if model == 'sr':
        from .SR_model import SRModel as M
    elif model == 'srgan':
        from .SRGAN_model import SRGANModel as M
    elif model == 'sftgan':
        from .SFTGAN_ACD_model import SFTGAN_ACD_Model as M
    else:
        raise NotImplementedError('Model [{:s}] not recognized.'.format(model))
    m = M(opt)
    logger.info('Model [{:s}] is created.'.format(m.__class__.__name__))
    return m
