# Supplementary material for: Single-frame deep-learning super-resolution microscopy for intracellular dynamics imaging
Source: Nat Commun. 2023 May 18;14:2854. doi: 10.1038/s41467-023-38452-2 (PMC10195829; doi:10.1038/s41467-023-38452-2)
Supplement: Supplementary file 11 — Supplementary Software 1 [file 41467_2023_38452_MOESM11_ESM.zip › SFSRM-main/models/modules/RCAN_arch.py]

import math
import torch.nn as nn


def default_conv(in_channels, out_channels, kernel_size, bias=True):
    return nn.Conv2d(
        in_channels, out_channels, kernel_size,
        padding=(kernel_size//2), bias=bias)

class Upsampler(nn.Sequential):
    def __init__(self, conv, scale, n_feat, bn=False, act=False, bias=True):

        m = []
        if (scale & (scale - 1)) == 0:    # Is scale = 2^n?
            for _ in range(int(math.log(scale, 2))):
                m.append(conv(n_feat, 4 * n_feat, 3, bias))
                m.append(nn.PixelShuffle(2))
                if bn: m.append(nn.BatchNorm2d(n_feat))
                if act: m.append(act())
        elif scale == 3:
            m.append(conv(n_feat, 9 * n_feat, 3, bias))
            m.append(nn.PixelShuffle(3))
            if bn: m.append(nn.BatchNorm2d(n_feat))
            if act: m.append(act())
        else:
            raise NotImplementedError

        super(Upsampler, self).__init__(*m)
        
class CALayer(nn.Module):
    def __init__(self, channel, reduction=16):
        super(CALayer, self).__init__()
        # global average pooling: feature --> point
        self.avg_pool = nn.AdaptiveAvgPool2d(1)
        # feature channel downscale and upscale --> channel weight
        self.conv_du = nn.Sequential(
                nn.Conv2d(channel, channel // reduction, 1, padding=0, bias=True),
                nn.ReLU(inplace=True),
                nn.Conv2d(channel // reduction, channel, 1, padding=0, bias=True),
                nn.Sigmoid()
        )

    def forward(self, x):
        y = self.avg_pool(x)
        y = self.conv_du(y)
        return x * y


class RCAB(nn.Module):
    def __init__(
        self, conv, n_feat, kernel_size, reduction,
        bias=True, bn=False, act=nn.ReLU(True), res_scale=1):

        super(RCAB, self).__init__()
        modules_body = []
        for i in range(2):
            modules_body.append(conv(n_feat, n_feat, kernel_size, bias=bias))
            if bn: modules_body.append(nn.BatchNorm2d(n_feat))
            if i == 0: modules_body.append(act)
        modules_body.append(CALayer(n_feat, reduction))
        self.body = nn.Sequential(*modules_body)
        self.res_scale = res_scale

    def forward(self, x):
        res = self.body(x)
        #res = self.body(x).mul(self.res_scale)
        res += x
        return res


class ResidualGroup(nn.Module):
    def __init__(self, conv, n_feat, kernel_size, reduction, act, res_scale, n_resblocks):
        super(ResidualGroup, self).__init__()
        modules_body = []
        modules_body = [
            RCAB(
                conv, n_feat, kernel_size, reduction, bias=True, bn=False, act=nn.ReLU(True), res_scale=1) \
            for _ in range(n_resblocks)]
        modules_body.append(conv(n_feat, n_feat, kernel_size))
        self.body = nn.Sequential(*modules_body)

    def forward(self, x):
        res = self.body(x)
        res += x
        return res


## Residual Channel Attention Network (RCAN)
class RCAN(nn.Module):
    def __init__(self, in_nc, out_nc, scale, n_feats=64, n_resgroups=3, n_resblocks=5,  reduction=8,res_scale=1, conv=default_conv):
        super(RCAN, self).__init__()
        
        kernel_size = 3
        act = nn.ReLU(True)
        # define head module
        modules_head = [conv(in_nc, n_feats, kernel_size)]

        # define body module
        modules_body = [
            ResidualGroup(
                conv, n_feats, kernel_size, reduction, act=act, res_scale=res_scale, n_resblocks=n_resblocks) \
            for _ in range(n_resgroups)]

        modules_body.append(conv(n_feats, n_feats, kernel_size))

        # define tail module
        modules_tail = [
            Upsampler(conv, scale, n_feats, act=False),
            conv(n_feats, out_nc, kernel_size)]

        self.head = nn.Sequential(*modules_head)
        self.body = nn.Sequential(*modules_body)
        self.tail = nn.Sequential(*modules_tail)

    def forward(self, x):

        x = self.head(x)

        res = self.body(x)
        res += x

        x = self.tail(res)

        return x
