# Supplementary material for: Single-frame deep-learning super-resolution microscopy for intracellular dynamics imaging
Source: Nat Commun. 2023 May 18;14:2854. doi: 10.1038/s41467-023-38452-2 (PMC10195829; doi:10.1038/s41467-023-38452-2)
Supplement: Supplementary file 11 — Supplementary Software 1 [file 41467_2023_38452_MOESM11_ESM.zip › SFSRM-main/models/modules/RNAN_arch.py]

import math
import torch
import torch.nn as nn
import torch.nn.functional as F

def default_conv(in_channels, out_channels, kernel_size, bias=True):
    return nn.Conv2d(
        in_channels, out_channels, kernel_size,
        padding=(kernel_size//2), bias=bias)

class Upsampler(nn.Sequential):
    def __init__(self, conv, scale, n_feat, bn=False, act=False, bias=True):

        m = []
        if (scale & (scale - 1)) == 0:    # Is scale = 2^n?
            for _ in range(int(math.log(scale, 2))):
                m.append(conv(n_feat, 4 * n_feat, 3, bias))
                m.append(nn.PixelShuffle(2))
                if bn: m.append(nn.BatchNorm2d(n_feat))
                if act: m.append(act())
        elif scale == 3:
            m.append(conv(n_feat, 9 * n_feat, 3, bias))
            m.append(nn.PixelShuffle(3))
            if bn: m.append(nn.BatchNorm2d(n_feat))
            if act: m.append(act())
        else:
            raise NotImplementedError

        super(Upsampler, self).__init__(*m)
        
class BasicBlock(nn.Sequential):
    def __init__(
        self, in_channels, out_channels, kernel_size, stride=1, bias=False,
        bn=True, act=nn.ReLU(True)):

        m = [nn.Conv2d(
            in_channels, out_channels, kernel_size,
            padding=(kernel_size//2), stride=stride, bias=bias)
        ]
        if bn: m.append(nn.BatchNorm2d(out_channels))
        if act is not None: m.append(act)
        super(BasicBlock, self).__init__(*m)

class ResBlock(nn.Module):
    def __init__(
        self, conv, n_feat, kernel_size,
        bias=True, bn=False, act=nn.ReLU(True), res_scale=1):

        super(ResBlock, self).__init__()
        m = []
        for i in range(2):
            m.append(conv(n_feat, n_feat, kernel_size, bias=bias))
            if bn: m.append(nn.BatchNorm2d(n_feat))
            if i == 0: m.append(act)

        self.body = nn.Sequential(*m)
        self.res_scale = res_scale

    def forward(self, x):
        res = self.body(x).mul(self.res_scale)
        res += x

        return res


class NonLocalBlock2D(nn.Module):
    def __init__(self, in_channels, inter_channels):
        super(NonLocalBlock2D, self).__init__()

        self.in_channels = in_channels
        self.inter_channels = inter_channels

        self.g = nn.Conv2d(in_channels=self.in_channels, out_channels=self.inter_channels, kernel_size=1, stride=1,
                           padding=0)

        self.W = nn.Conv2d(in_channels=self.inter_channels, out_channels=self.in_channels, kernel_size=1, stride=1,
                           padding=0)
        nn.init.constant(self.W.weight, 0)
        nn.init.constant(self.W.bias, 0)

        self.theta = nn.Conv2d(in_channels=self.in_channels, out_channels=self.inter_channels, kernel_size=1, stride=1,
                               padding=0)

        self.phi = nn.Conv2d(in_channels=self.in_channels, out_channels=self.inter_channels, kernel_size=1, stride=1,
                             padding=0)

    def forward(self, x):
        batch_size = x.size(0)

        g_x = self.g(x).view(batch_size, self.inter_channels, -1)

        g_x = g_x.permute(0, 2, 1)

        theta_x = self.theta(x).view(batch_size, self.inter_channels, -1)

        theta_x = theta_x.permute(0, 2, 1)

        phi_x = self.phi(x).view(batch_size, self.inter_channels, -1)

        f = torch.matmul(theta_x, phi_x)

        f_div_C = F.softmax(f, dim=1)

        y = torch.matmul(f_div_C, g_x)

        y = y.permute(0, 2, 1).contiguous()

        y = y.view(batch_size, self.inter_channels, *x.size()[2:])
        W_y = self.W(y)
        z = W_y + x

        return z


class TrunkBranch(nn.Module):
    def __init__(
            self, conv, n_feat, kernel_size,
            bias=True, bn=False, act=nn.ReLU(True), res_scale=1):
        super(TrunkBranch, self).__init__()
        modules_body = []
        for i in range(2):
            modules_body.append(
                ResBlock(conv, n_feat, kernel_size, bias=True, bn=False, act=nn.ReLU(True), res_scale=1))
        self.body = nn.Sequential(*modules_body)

    def forward(self, x):
        tx = self.body(x)

        return tx


class MaskBranchDownUp(nn.Module):
    def __init__(
            self, conv, n_feat, kernel_size,
            bias=True, bn=False, act=nn.ReLU(True), res_scale=1):
        super(MaskBranchDownUp, self).__init__()

        MB_RB1 = []
        MB_RB1.append(ResBlock(conv, n_feat, kernel_size, bias=True, bn=False, act=nn.ReLU(True), res_scale=1))

        MB_Down = []
        MB_Down.append(nn.Conv2d(n_feat, n_feat, 3, stride=2, padding=1))

        MB_RB2 = []
        for i in range(2):
            MB_RB2.append(ResBlock(conv, n_feat, kernel_size, bias=True, bn=False, act=nn.ReLU(True), res_scale=1))

        MB_Up = []
        MB_Up.append(nn.ConvTranspose2d(n_feat, n_feat, 6, stride=2, padding=2))

        MB_RB3 = []
        MB_RB3.append(ResBlock(conv, n_feat, kernel_size, bias=True, bn=False, act=nn.ReLU(True), res_scale=1))

        MB_1x1conv = []
        MB_1x1conv.append(nn.Conv2d(n_feat, n_feat, 1, padding=0, bias=True))

        MB_sigmoid = []
        MB_sigmoid.append(nn.Sigmoid())

        self.MB_RB1 = nn.Sequential(*MB_RB1)
        self.MB_Down = nn.Sequential(*MB_Down)
        self.MB_RB2 = nn.Sequential(*MB_RB2)
        self.MB_Up = nn.Sequential(*MB_Up)
        self.MB_RB3 = nn.Sequential(*MB_RB3)
        self.MB_1x1conv = nn.Sequential(*MB_1x1conv)
        self.MB_sigmoid = nn.Sequential(*MB_sigmoid)

    def forward(self, x):
        x_RB1 = self.MB_RB1(x)
        x_Down = self.MB_Down(x_RB1)
        x_RB2 = self.MB_RB2(x_Down)
        x_Up = self.MB_Up(x_RB2)
        x_preRB3 = x_RB1 + x_Up
        x_RB3 = self.MB_RB3(x_preRB3)
        x_1x1 = self.MB_1x1conv(x_RB3)
        mx = self.MB_sigmoid(x_1x1)

        return mx


class NLMaskBranchDownUp(nn.Module):
    def __init__(
            self, conv, n_feat, kernel_size,
            bias=True, bn=False, act=nn.ReLU(True), res_scale=1):
        super(NLMaskBranchDownUp, self).__init__()

        MB_RB1 = []
        MB_RB1.append(NonLocalBlock2D(n_feat, n_feat // 2))
        MB_RB1.append(ResBlock(conv, n_feat, kernel_size, bias=True, bn=False, act=nn.ReLU(True), res_scale=1))

        MB_Down = []
        MB_Down.append(nn.Conv2d(n_feat, n_feat, 3, stride=2, padding=1))

        MB_RB2 = []
        for i in range(2):
            MB_RB2.append(ResBlock(conv, n_feat, kernel_size, bias=True, bn=False, act=nn.ReLU(True), res_scale=1))

        MB_Up = []
        MB_Up.append(nn.ConvTranspose2d(n_feat, n_feat, 6, stride=2, padding=2))

        MB_RB3 = []
        MB_RB3.append(ResBlock(conv, n_feat, kernel_size, bias=True, bn=False, act=nn.ReLU(True), res_scale=1))

        MB_1x1conv = []
        MB_1x1conv.append(nn.Conv2d(n_feat, n_feat, 1, padding=0, bias=True))

        MB_sigmoid = []
        MB_sigmoid.append(nn.Sigmoid())

        self.MB_RB1 = nn.Sequential(*MB_RB1)
        self.MB_Down = nn.Sequential(*MB_Down)
        self.MB_RB2 = nn.Sequential(*MB_RB2)
        self.MB_Up = nn.Sequential(*MB_Up)
        self.MB_RB3 = nn.Sequential(*MB_RB3)
        self.MB_1x1conv = nn.Sequential(*MB_1x1conv)
        self.MB_sigmoid = nn.Sequential(*MB_sigmoid)

    def forward(self, x):
        x_RB1 = self.MB_RB1(x)
        x_Down = self.MB_Down(x_RB1)
        x_RB2 = self.MB_RB2(x_Down)
        x_Up = self.MB_Up(x_RB2)
        x_preRB3 = x_RB1 + x_Up
        x_RB3 = self.MB_RB3(x_preRB3)
        x_1x1 = self.MB_1x1conv(x_RB3)
        mx = self.MB_sigmoid(x_1x1)

        return mx


class ResAttModuleDownUpPlus(nn.Module):
    def __init__(
            self, conv, n_feat, kernel_size,
            bias=True, bn=False, act=nn.ReLU(True), res_scale=1):
        super(ResAttModuleDownUpPlus, self).__init__()
        RA_RB1 = []
        RA_RB1.append(ResBlock(conv, n_feat, kernel_size, bias=True, bn=False, act=nn.ReLU(True), res_scale=1))
        RA_TB = []
        RA_TB.append(TrunkBranch(conv, n_feat, kernel_size, bias=True, bn=False, act=nn.ReLU(True), res_scale=1))
        RA_MB = []
        RA_MB.append(MaskBranchDownUp(conv, n_feat, kernel_size, bias=True, bn=False, act=nn.ReLU(True), res_scale=1))
        RA_tail = []
        for i in range(2):
            RA_tail.append(ResBlock(conv, n_feat, kernel_size, bias=True, bn=False, act=nn.ReLU(True), res_scale=1))

        self.RA_RB1 = nn.Sequential(*RA_RB1)
        self.RA_TB = nn.Sequential(*RA_TB)
        self.RA_MB = nn.Sequential(*RA_MB)
        self.RA_tail = nn.Sequential(*RA_tail)

    def forward(self, input):
        RA_RB1_x = self.RA_RB1(input)
        tx = self.RA_TB(RA_RB1_x)
        mx = self.RA_MB(RA_RB1_x)
        txmx = tx * mx
        hx = txmx + RA_RB1_x
        hx = self.RA_tail(hx)

        return hx


## define nonlocal residual attention module
class NLResAttModuleDownUpPlus(nn.Module):
    def __init__(
            self, conv, n_feat, kernel_size,
            bias=True, bn=False, act=nn.ReLU(True), res_scale=1):
        super(NLResAttModuleDownUpPlus, self).__init__()
        RA_RB1 = []
        RA_RB1.append(ResBlock(conv, n_feat, kernel_size, bias=True, bn=False, act=nn.ReLU(True), res_scale=1))
        RA_TB = []
        RA_TB.append(TrunkBranch(conv, n_feat, kernel_size, bias=True, bn=False, act=nn.ReLU(True), res_scale=1))
        RA_MB = []
        RA_MB.append(NLMaskBranchDownUp(conv, n_feat, kernel_size, bias=True, bn=False, act=nn.ReLU(True), res_scale=1))
        RA_tail = []
        for i in range(2):
            RA_tail.append(ResBlock(conv, n_feat, kernel_size, bias=True, bn=False, act=nn.ReLU(True), res_scale=1))

        self.RA_RB1 = nn.Sequential(*RA_RB1)
        self.RA_TB = nn.Sequential(*RA_TB)
        self.RA_MB = nn.Sequential(*RA_MB)
        self.RA_tail = nn.Sequential(*RA_tail)

    def forward(self, input):
        RA_RB1_x = self.RA_RB1(input)
        tx = self.RA_TB(RA_RB1_x)
        mx = self.RA_MB(RA_RB1_x)
        txmx = tx * mx
        hx = txmx + RA_RB1_x
        hx = self.RA_tail(hx)

        return hx

class _ResGroup(nn.Module):
    def __init__(self, conv, n_feats, kernel_size, act, res_scale):
        super(_ResGroup, self).__init__()
        modules_body = []
        modules_body.append(ResAttModuleDownUpPlus(conv, n_feats, kernel_size, bias=True, bn=False, act=nn.ReLU(True), res_scale=1))
        modules_body.append(conv(n_feats, n_feats, kernel_size))
        self.body = nn.Sequential(*modules_body)

    def forward(self, x):
        res = self.body(x)

        return res
    
class _NLResGroup(nn.Module):
    def __init__(self, conv, n_feats, kernel_size, act, res_scale):
        super(_NLResGroup, self).__init__()
        modules_body = []

        modules_body.append(NLResAttModuleDownUpPlus(conv, n_feats, kernel_size, bias=True, bn=False, act=nn.ReLU(True), res_scale=1))
        # if we don't use group residual, donot remove the following conv
        modules_body.append(conv(n_feats, n_feats, kernel_size))
        self.body = nn.Sequential(*modules_body)

    def forward(self, x):
        res = self.body(x)
        #res += x
        return res


class RNAN(nn.Module):
    def __init__(self, in_nc, out_nc, scale, n_feats = 64, n_resgroups = 3, res_scale = 1, conv=default_conv):
        super(RNAN, self).__init__()
        
        kernel_size = 3
        act = nn.ReLU(True)

        # define head module
        modules_head = [conv(in_nc, n_feats, kernel_size)]

        # define body module

        modules_body_nl_low = [
            _NLResGroup(
                conv, n_feats, kernel_size, act=act, res_scale=res_scale)]
        modules_body = [
            _ResGroup(
                conv, n_feats, kernel_size, act=act, res_scale=res_scale) \
            for _ in range(n_resgroups - 2)]
        modules_body_nl_high = [
            _NLResGroup(
                conv, n_feats, kernel_size, act=act, res_scale=res_scale)]
        modules_body.append(conv(n_feats, n_feats, kernel_size))

        # define tail module
        modules_tail = [
            Upsampler(conv, scale, n_feats, act=False),
            conv(n_feats, out_nc, kernel_size)]

        self.head = nn.Sequential(*modules_head)
        self.body_nl_low = nn.Sequential(*modules_body_nl_low)
        self.body = nn.Sequential(*modules_body)
        self.body_nl_high = nn.Sequential(*modules_body_nl_high)
        self.tail = nn.Sequential(*modules_tail)

    def forward(self, x):
        feats_shallow = self.head(x)

        res = self.body_nl_low(feats_shallow)
        res = self.body(res)
        res = self.body_nl_high(res)
        res += feats_shallow
        res_main = self.tail(res)


        return res_main
