# Supplementary material for: Single-frame deep-learning super-resolution microscopy for intracellular dynamics imaging
Source: Nat Commun. 2023 May 18;14:2854. doi: 10.1038/s41467-023-38452-2 (PMC10195829; doi:10.1038/s41467-023-38452-2)
Supplement: Supplementary file 11 — Supplementary Software 1 [file 41467_2023_38452_MOESM11_ESM.zip › SFSRM-main/models/modules/discriminator_vgg_arch.py]

import torch
import torch.nn as nn
import torchvision
import functools
import torch.nn.functional as F


class Discriminator_VGG_256(nn.Module):
    def __init__(self, in_nc, nf):
        super(Discriminator_VGG_256, self).__init__()
        # [64, 128, 128]
        '''torch.nn.Conv2d(in_channels, out_channels, kernel_size, stride=1, padding=0, dilation=1, groups=1, bias=True, padding_mode='zeros')'''
        self.conv0_0 = nn.Conv2d(in_nc, nf, 3, 1, 1, bias=True)
        self.conv0_1 = nn.Conv2d(nf, nf, 4, 2, 1, bias=False)
        self.bn0_1 = nn.BatchNorm2d(nf, affine=True)
        # [64, 64, 64]
        self.conv1_0 = nn.Conv2d(nf, nf * 2, 3, 1, 1, bias=False)
        self.bn1_0 = nn.BatchNorm2d(nf * 2, affine=True)
        self.conv1_1 = nn.Conv2d(nf * 2, nf * 2, 4, 2, 1, bias=False)
        self.bn1_1 = nn.BatchNorm2d(nf * 2, affine=True)
        # [128, 32, 32]
        self.conv2_0 = nn.Conv2d(nf * 2, nf * 4, 3, 1, 1, bias=False)
        self.bn2_0 = nn.BatchNorm2d(nf * 4, affine=True)
        self.conv2_1 = nn.Conv2d(nf * 4, nf * 4, 4, 2, 1, bias=False)
        self.bn2_1 = nn.BatchNorm2d(nf * 4, affine=True)
        # [256, 16, 16]
        self.conv3_0 = nn.Conv2d(nf * 4, nf * 8, 3, 1, 1, bias=False)
        self.bn3_0 = nn.BatchNorm2d(nf * 8, affine=True)
        self.conv3_1 = nn.Conv2d(nf * 8, nf * 8, 4, 2, 1, bias=False)
        self.bn3_1 = nn.BatchNorm2d(nf * 8, affine=True)
        # [512, 8, 8]
        self.conv4_0 = nn.Conv2d(nf * 8, nf * 8, 3, 1, 1, bias=False)
        self.bn4_0 = nn.BatchNorm2d(nf * 8, affine=True)
        self.conv4_1 = nn.Conv2d(nf * 8, nf * 8, 4, 2, 1, bias=False)
        self.bn4_1 = nn.BatchNorm2d(nf * 8, affine=True)

        self.linear1 = nn.Linear(512 * 8 * 8, 100)
        self.linear2 = nn.Linear(100, 1)

        # activation function
        self.lrelu = nn.LeakyReLU(negative_slope=0.2, inplace=True)

    def forward(self, x):
        fea = self.lrelu(self.conv0_0(x))
        fea = self.lrelu(self.bn0_1(self.conv0_1(fea)))

        fea = self.lrelu(self.bn1_0(self.conv1_0(fea)))
        fea = self.lrelu(self.bn1_1(self.conv1_1(fea)))

        fea = self.lrelu(self.bn2_0(self.conv2_0(fea)))
        fea = self.lrelu(self.bn2_1(self.conv2_1(fea)))

        fea = self.lrelu(self.bn3_0(self.conv3_0(fea)))
        fea = self.lrelu(self.bn3_1(self.conv3_1(fea)))

        fea = self.lrelu(self.bn4_0(self.conv4_0(fea)))
        fea = self.lrelu(self.bn4_1(self.conv4_1(fea)))

        fea = fea.view(fea.size(0), -1)
        fea = self.lrelu(self.linear1(fea))
        out = self.linear2(fea)
        return out

class VGGFeatureExtractor(nn.Module):
    def __init__(self, feature_layer=34, use_bn=False, use_input_norm=True,
                 device=torch.device('cpu')):
        super(VGGFeatureExtractor, self).__init__()
        self.use_input_norm = use_input_norm
        if use_bn:
            model = torchvision.models.vgg19_bn(pretrained=True)
        else:
            model = torchvision.models.vgg19(pretrained=True)
        if self.use_input_norm:
            mean = torch.Tensor([0.485, 0.456, 0.406]).view(1, 3, 1, 1).to(device)
            # [0.485 - 1, 0.456 - 1, 0.406 - 1] if input in range [-1, 1]
            std = torch.Tensor([0.229, 0.224, 0.225]).view(1, 3, 1, 1).to(device)
            # [0.229 * 2, 0.224 * 2, 0.225 * 2] if input in range [-1, 1]
            self.register_buffer('mean', mean)
            self.register_buffer('std', std)
        self.features = nn.Sequential(*list(model.features.children())[:(feature_layer + 1)])
        # No need to BP to variable
        for k, v in self.features.named_parameters():
            v.requires_grad = False

    def forward(self, x):
        # Assume input range is [0, 1]
        if self.use_input_norm:
            x = (x - self.mean) / self.std
        output = self.features(x)
        return output

class patch_GAN(nn.Module):

    def __init__(self, in_nc, nf=64, n_layers=3, norm_layer=nn.BatchNorm2d):
        """Construct a PatchGAN discriminator
        Parameters:
            in_nc (int)  -- the number of channels in input images
            nf (int)       -- the number of filters in the last conv layer
            n_layers (int)  -- the number of conv layers in the discriminator
            norm_layer      -- normalization layer
        """
        super(patch_GAN, self).__init__()
        if type(norm_layer) == functools.partial:  # no need to use bias as BatchNorm2d has affine parameters
            use_bias = norm_layer.func == nn.InstanceNorm2d
        else:
            use_bias = norm_layer == nn.InstanceNorm2d

        kw = 4
        padw = 1
        sequence = [nn.Conv2d(in_nc, nf, kernel_size=kw, stride=2, padding=padw), nn.LeakyReLU(0.2, True)]
        nf_mult = 1
        nf_mult_prev = 1
        for n in range(1, n_layers):  # gradually increase the number of filters
            nf_mult_prev = nf_mult
            nf_mult = min(2 ** n, 8)
            sequence += [
                nn.Conv2d(nf * nf_mult_prev, nf * nf_mult, kernel_size=kw, stride=2, padding=padw, bias=use_bias),
                norm_layer(nf * nf_mult),
                nn.LeakyReLU(0.2, True)
            ]

        nf_mult_prev = nf_mult
        nf_mult = min(2 ** n_layers, 8)
        sequence += [
            nn.Conv2d(nf * nf_mult_prev, nf * nf_mult, kernel_size=kw, stride=1, padding=padw, bias=use_bias),
            norm_layer(nf * nf_mult),
            nn.LeakyReLU(0.2, True)
        ]

        sequence += [nn.Conv2d(nf * nf_mult, 1, kernel_size=kw, stride=1, padding=padw)]  # output 1 channel prediction map
        self.model = nn.Sequential(*sequence)

    #def forward(self,  discrim_inputs, discrim_targets):
    def forward(self, discrim_inputs):
        # if discrim_targets is not None:
        # # CR batch size 128/256
        #      discrim_inputs = F.interpolate(discrim_inputs, size=256)
        #      x = torch.cat((discrim_inputs, discrim_targets), 1)
        # else:
        #      x = discrim_inputs
        """Standard forward."""
        return self.model(discrim_inputs)
class DBlock(nn.Module):
    def __init__(self, in_channels, out_channels, which_conv=nn.Conv2d, which_bn=nn.BatchNorm2d, wide=True,
                 preactivation=True, activation=nn.LeakyReLU(0.1, inplace=False), downsample=nn.AvgPool2d(2, stride=2)):
        super(DBlock, self).__init__()
        self.in_channels, self.out_channels = in_channels, out_channels
        # If using wide D (as in SA-GAN and BigGAN), change the channel pattern
        self.hidden_channels = self.out_channels if wide else self.in_channels
        self.which_conv, self.which_bn = which_conv, which_bn
        self.preactivation = preactivation
        self.activation = activation
        self.downsample = downsample

        # Conv layers
        self.conv1 = self.which_conv(self.in_channels, self.hidden_channels, kernel_size=3, padding=1)
        self.conv2 = self.which_conv(self.hidden_channels, self.out_channels, kernel_size=3, padding=1)
        self.learnable_sc = True if (in_channels != out_channels) or downsample else False
        if self.learnable_sc:
            self.conv_sc = self.which_conv(in_channels, out_channels,
                                           kernel_size=1, padding=0)

        self.bn1 = self.which_bn(self.hidden_channels)
        self.bn2 = self.which_bn(out_channels)


    def forward(self, x):
        if self.preactivation:

            h = self.activation(x)
        else:
            h = x
        h = self.bn1(self.conv1(h))
        # h = self.conv2(self.activation(h))
        if self.downsample:
            h = self.downsample(h)

        return h  # + self.shortcut(x)


### U-Net Discriminator ###

class DBlock(nn.Module):
    def __init__(self, in_channels, out_channels, which_conv=nn.Conv2d, which_bn=nn.BatchNorm2d, wide=True,
                 preactivation=True, activation=nn.LeakyReLU(0.1, inplace=False), downsample=nn.AvgPool2d(2, stride=2)):
        super(DBlock, self).__init__()
        self.in_channels, self.out_channels = in_channels, out_channels
        # If using wide D (as in SA-GAN and BigGAN), change the channel pattern
        self.hidden_channels = self.out_channels if wide else self.in_channels
        self.which_conv, self.which_bn = which_conv, which_bn
        self.preactivation = preactivation
        self.activation = activation
        self.downsample = downsample

        # Conv layers
        self.conv1 = self.which_conv(self.in_channels, self.hidden_channels, kernel_size=3, padding=1)
        self.conv2 = self.which_conv(self.hidden_channels, self.out_channels, kernel_size=3, padding=1)
        self.learnable_sc = True if (in_channels != out_channels) or downsample else False
        if self.learnable_sc:
            self.conv_sc = self.which_conv(in_channels, out_channels,
                                           kernel_size=1, padding=0)

        self.bn1 = self.which_bn(self.hidden_channels)
        self.bn2 = self.which_bn(out_channels)

    def forward(self, x):
        if self.preactivation:
            # h = self.activation(x) # NOT TODAY SATAN
            # Andy's note: This line *must* be an out-of-place ReLU or it
            #              will negatively affect the shortcut connection.
            h = self.activation(x)
        else:
            h = x
        h = self.bn1(self.conv1(h))
        # h = self.conv2(self.activation(h))
        if self.downsample:
            h = self.downsample(h)

        return h  # + self.shortcut(x)


class GBlock(nn.Module):
    def __init__(self, in_channels, out_channels,
                 which_conv=nn.Conv2d, which_bn=nn.BatchNorm2d, activation=nn.LeakyReLU(0.1, inplace=False),
                 upsample=nn.Upsample(scale_factor=2, mode='nearest')):
        super(GBlock, self).__init__()

        self.in_channels, self.out_channels = in_channels, out_channels
        self.which_conv, self.which_bn = which_conv, which_bn
        self.activation = activation
        self.upsample = upsample
        # Conv layers
        self.conv1 = self.which_conv(self.in_channels, self.out_channels, kernel_size=3, padding=1)
        self.conv2 = self.which_conv(self.out_channels, self.out_channels, kernel_size=3, padding=1)
        self.learnable_sc = in_channels != out_channels or upsample
        if self.learnable_sc:
            self.conv_sc = self.which_conv(in_channels, out_channels,
                                           kernel_size=1, padding=0)
        # Batchnorm layers
        self.bn1 = self.which_bn(out_channels)
        self.bn2 = self.which_bn(out_channels)
        # upsample layers
        self.upsample = upsample

    def forward(self, x):
        h = self.activation(x)
        if self.upsample:
            h = self.upsample(h)
            # x = self.upsample(x)
        h = self.bn1(self.conv1(h))
        # h = self.activation(self.bn2(h))
        # h = self.conv2(h)
        # if self.learnable_sc:
        #     x = self.conv_sc(x)
        return h  # + x


class UnetD(torch.nn.Module):
    def __init__(self):
        super(UnetD, self).__init__()

        self.enc_b1 = DBlock(1, 64, preactivation=False)
        self.enc_b2 = DBlock(64, 128)
        self.enc_b3 = DBlock(128, 192)
        self.enc_b4 = DBlock(192, 256)
        self.enc_b5 = DBlock(256, 320)
        self.enc_b6 = DBlock(320, 384)

        self.enc_out = nn.Conv2d(384, 1, kernel_size=1, padding=0)

        self.dec_b1 = GBlock(384, 320)
        self.dec_b2 = GBlock(320 * 2, 256)
        self.dec_b3 = GBlock(256 * 2, 192)
        self.dec_b4 = GBlock(192 * 2, 128)
        self.dec_b5 = GBlock(128 * 2, 64)
        self.dec_b6 = GBlock(64 * 2, 32)

        self.dec_out = nn.Conv2d(32, 1, kernel_size=1, padding=0)

        # Init weights
        for m in self.modules():
            classname = m.__class__.__name__
            if classname.lower().find('conv') != -1:
                # print(classname)
                nn.init.kaiming_normal(m.weight)
                nn.init.constant(m.bias, 0)
            elif classname.find('bn') != -1:
                m.weight.data.normal_(1.0, 0.02)
                m.bias.data.fill_(0)

    def forward(self, x):
        e1 = self.enc_b1(x)
        e2 = self.enc_b2(e1)
        e3 = self.enc_b3(e2)
        e4 = self.enc_b4(e3)
        e5 = self.enc_b5(e4)
        e6 = self.enc_b6(e5)

        e_out = self.enc_out(F.leaky_relu(e6, 0.1))

        d1 = self.dec_b1(e6)
        d2 = self.dec_b2(torch.cat([d1, e5], 1))
        d3 = self.dec_b3(torch.cat([d2, e4], 1))
        d4 = self.dec_b4(torch.cat([d3, e3], 1))
        d5 = self.dec_b5(torch.cat([d4, e2], 1))
        d6 = self.dec_b6(torch.cat([d5, e1], 1))

        d_out = self.dec_out(F.leaky_relu(d6, 0.1))

        return e_out, d_out, [e1, e2, e3, e4, e5, e6], [d1, d2, d3, d4, d5, d6]
