# Supplementary material for: Single-frame deep-learning super-resolution microscopy for intracellular dynamics imaging
Source: Nat Commun. 2023 May 18;14:2854. doi: 10.1038/s41467-023-38452-2 (PMC10195829; doi:10.1038/s41467-023-38452-2)
Supplement: Supplementary file 11 — Supplementary Software 1 [file 41467_2023_38452_MOESM11_ESM.zip › SFSRM-main/models/modules/lpips_pytorch/__init__.py]

import torch

from .modules.lpips import LPIPS


def lpips(x: torch.Tensor,
          y: torch.Tensor,
          net_type: str = 'alex',
          version: str = '0.1'):
    r"""Function that measures
    Learned Perceptual Image Patch Similarity (LPIPS).

    Arguments:
        x, y (torch.Tensor): the input tensors to compare.
        net_type (str): the network type to compare the features: 
                        'alex' | 'squeeze' | 'vgg'. Default: 'alex'.
        version (str): the version of LPIPS. Default: 0.1.
    """
    device = x.device
    criterion = LPIPS(net_type, version).to(device)
    return criterion(x, y)
