# Supplementary material for: Single-frame deep-learning super-resolution microscopy for intracellular dynamics imaging
Source: Nat Commun. 2023 May 18;14:2854. doi: 10.1038/s41467-023-38452-2 (PMC10195829; doi:10.1038/s41467-023-38452-2)
Supplement: Supplementary file 11 — Supplementary Software 1 [file 41467_2023_38452_MOESM11_ESM.zip › SFSRM-main/models/modules/lpips_pytorch/modules/lpips.py]

import torch
import torch.nn as nn

from .networks import get_network, LinLayers
from .utils import get_state_dict


class LPIPS(nn.Module):
    r"""Creates a criterion that measures
    Learned Perceptual Image Patch Similarity (LPIPS).

    Arguments:
        net_type (str): the network type to compare the features: 
                        'alex' | 'squeeze' | 'vgg'. Default: 'alex'.
        version (str): the version of LPIPS. Default: 0.1.
    """
    def __init__(self, net_type: str = 'alex', version: str = '0.1'):

        assert version in ['0.1'], 'v0.1 is only supported now'

        super(LPIPS, self).__init__()

        # pretrained network
        self.net = get_network(net_type)

        # linear layers
        self.lin = LinLayers(self.net.n_channels_list)
        self.lin.load_state_dict(get_state_dict(net_type, version))

    def forward(self, x: torch.Tensor, y: torch.Tensor):
        feat_x, feat_y = self.net(x), self.net(y)

        diff = [(fx - fy) ** 2 for fx, fy in zip(feat_x, feat_y)]
        res = [l(d).mean((2, 3), True) for d, l in zip(diff, self.lin)]

        return torch.sum(torch.cat(res, 0), 0, True)
