# Supplementary material for: Single-frame deep-learning super-resolution microscopy for intracellular dynamics imaging
Source: Nat Commun. 2023 May 18;14:2854. doi: 10.1038/s41467-023-38452-2 (PMC10195829; doi:10.1038/s41467-023-38452-2)
Supplement: Supplementary file 11 — Supplementary Software 1 [file 41467_2023_38452_MOESM11_ESM.zip › SFSRM-main/models/modules/lpips_pytorch/modules/utils.py]

from collections import OrderedDict

import torch


def normalize_activation(x, eps=1e-10):
    norm_factor = torch.sqrt(torch.sum(x ** 2, dim=1, keepdim=True))
    return x / (norm_factor + eps)


def get_state_dict(net_type: str = 'alex', version: str = '0.1'):
    # build url
    url = 'https://raw.githubusercontent.com/richzhang/PerceptualSimilarity/' \
        + f'master/lpips/weights/v{version}/{net_type}.pth'

    # download
    old_state_dict = torch.hub.load_state_dict_from_url(
        url, progress=True,
        map_location=None if torch.cuda.is_available() else torch.device('cpu')
    )

    # rename keys
    new_state_dict = OrderedDict()
    for key, val in old_state_dict.items():
        new_key = key
        new_key = new_key.replace('lin', '')
        new_key = new_key.replace('model.', '')
        new_state_dict[new_key] = val

    return new_state_dict
