# Supplementary material for: Single-frame deep-learning super-resolution microscopy for intracellular dynamics imaging
Source: Nat Commun. 2023 May 18;14:2854. doi: 10.1038/s41467-023-38452-2 (PMC10195829; doi:10.1038/s41467-023-38452-2)
Supplement: Supplementary file 11 — Supplementary Software 1 [file 41467_2023_38452_MOESM11_ESM.zip › SFSRM-main/models/modules/sft_arch.py]

'''
architecture for sft
'''
import torch.nn as nn
import torch.nn.functional as F


class SFTLayer(nn.Module):
    def __init__(self):
        super(SFTLayer, self).__init__()
        self.SFT_scale_conv0 = nn.Conv2d(32, 32, 1)
        self.SFT_scale_conv1 = nn.Conv2d(32, 64, 1)
        self.SFT_shift_conv0 = nn.Conv2d(32, 32, 1)
        self.SFT_shift_conv1 = nn.Conv2d(32, 64, 1)

    def forward(self, x):
        # x[0]: fea; x[1]: cond
        scale = self.SFT_scale_conv1(F.leaky_relu(self.SFT_scale_conv0(x[1]), 0.1, inplace=True))
        shift = self.SFT_shift_conv1(F.leaky_relu(self.SFT_shift_conv0(x[1]), 0.1, inplace=True))
        return x[0] * (scale + 1) + shift


class ResBlock_SFT(nn.Module):
    def __init__(self):
        super(ResBlock_SFT, self).__init__()
        self.sft0 = SFTLayer()
        self.conv0 = nn.Conv2d(64, 64, 3, 1, 1)
        self.sft1 = SFTLayer()
        self.conv1 = nn.Conv2d(64, 64, 3, 1, 1)

    def forward(self, x):
        # x[0]: fea; x[1]: cond
        fea = self.sft0(x)
        fea = F.relu(self.conv0(fea), inplace=True)
        fea = self.sft1((fea, x[1]))
        fea = self.conv1(fea)
        return (x[0] + fea, x[1])  # return a tuple containing features and conditions


class SFT_Net(nn.Module):
    def __init__(self):
        super(SFT_Net, self).__init__()
        self.conv0 = nn.Conv2d(3, 64, 3, 1, 1)

        sft_branch = []
        for i in range(16):
            sft_branch.append(ResBlock_SFT())
        sft_branch.append(SFTLayer())
        sft_branch.append(nn.Conv2d(64, 64, 3, 1, 1))
        self.sft_branch = nn.Sequential(*sft_branch)

        self.HR_branch = nn.Sequential(nn.Conv2d(64, 256, 3, 1,
                                                 1), nn.PixelShuffle(2), nn.ReLU(True),
                                       nn.Conv2d(64, 256, 3, 1, 1), nn.PixelShuffle(2),
                                       nn.ReLU(True), nn.Conv2d(64, 64, 3, 1, 1), nn.ReLU(True),
                                       nn.Conv2d(64, 3, 3, 1, 1))

        self.CondNet = nn.Sequential(nn.Conv2d(8, 128, 4, 4), nn.LeakyReLU(0.1, True),
                                     nn.Conv2d(128, 128, 1), nn.LeakyReLU(0.1, True),
                                     nn.Conv2d(128, 128, 1), nn.LeakyReLU(0.1, True),
                                     nn.Conv2d(128, 128, 1), nn.LeakyReLU(0.1, True),
                                     nn.Conv2d(128, 32, 1))

    def forward(self, x):
        # x[0]: img; x[1]: seg
        cond = self.CondNet(x[1])
        fea = self.conv0(x[0])
        res = self.sft_branch((fea, cond))
        fea = fea + res
        out = self.HR_branch(fea)
        return out


# Auxiliary Classifier Discriminator
class ACD_VGG_BN_96(nn.Module):
    def __init__(self):
        super(ACD_VGG_BN_96, self).__init__()

        self.feature = nn.Sequential(
            nn.Conv2d(3, 64, 3, 1, 1),
            nn.LeakyReLU(0.1, True),
            nn.Conv2d(64, 64, 4, 2, 1),
            nn.BatchNorm2d(64, affine=True),
            nn.LeakyReLU(0.1, True),
            nn.Conv2d(64, 128, 3, 1, 1),
            nn.BatchNorm2d(128, affine=True),
            nn.LeakyReLU(0.1, True),
            nn.Conv2d(128, 128, 4, 2, 1),
            nn.BatchNorm2d(128, affine=True),
            nn.LeakyReLU(0.1, True),
            nn.Conv2d(128, 256, 3, 1, 1),
            nn.BatchNorm2d(256, affine=True),
            nn.LeakyReLU(0.1, True),
            nn.Conv2d(256, 256, 4, 2, 1),
            nn.BatchNorm2d(256, affine=True),
            nn.LeakyReLU(0.1, True),
            nn.Conv2d(256, 512, 3, 1, 1),
            nn.BatchNorm2d(512, affine=True),
            nn.LeakyReLU(0.1, True),
            nn.Conv2d(512, 512, 4, 2, 1),
            nn.BatchNorm2d(512, affine=True),
            nn.LeakyReLU(0.1, True),
        )

        # gan
        self.gan = nn.Sequential(nn.Linear(512 * 6 * 6, 100), nn.LeakyReLU(0.1, True),
                                 nn.Linear(100, 1))

        self.cls = nn.Sequential(nn.Linear(512 * 6 * 6, 100), nn.LeakyReLU(0.1, True),
                                 nn.Linear(100, 8))

    def forward(self, x):
        fea = self.feature(x)
        fea = fea.view(fea.size(0), -1)
        gan = self.gan(fea)
        cls = self.cls(fea)
        return [gan, cls]


#############################################
# below is the sft arch for the torch version
#############################################


class SFTLayer_torch(nn.Module):
    def __init__(self):
        super(SFTLayer_torch, self).__init__()
        self.SFT_scale_conv0 = nn.Conv2d(32, 32, 1)
        self.SFT_scale_conv1 = nn.Conv2d(32, 64, 1)
        self.SFT_shift_conv0 = nn.Conv2d(32, 32, 1)
        self.SFT_shift_conv1 = nn.Conv2d(32, 64, 1)

    def forward(self, x):
        # x[0]: fea; x[1]: cond
        scale = self.SFT_scale_conv1(F.leaky_relu(self.SFT_scale_conv0(x[1]), 0.01, inplace=True))
        shift = self.SFT_shift_conv1(F.leaky_relu(self.SFT_shift_conv0(x[1]), 0.01, inplace=True))
        return x[0] * scale + shift


class ResBlock_SFT_torch(nn.Module):
    def __init__(self):
        super(ResBlock_SFT_torch, self).__init__()
        self.sft0 = SFTLayer_torch()
        self.conv0 = nn.Conv2d(64, 64, 3, 1, 1)
        self.sft1 = SFTLayer_torch()
        self.conv1 = nn.Conv2d(64, 64, 3, 1, 1)

    def forward(self, x):
        # x[0]: fea; x[1]: cond
        fea = F.relu(self.sft0(x), inplace=True)
        fea = self.conv0(fea)
        fea = F.relu(self.sft1((fea, x[1])), inplace=True)
        fea = self.conv1(fea)
        return (x[0] + fea, x[1])  # return a tuple containing features and conditions


class SFT_Net_torch(nn.Module):
    def __init__(self):
        super(SFT_Net_torch, self).__init__()
        self.conv0 = nn.Conv2d(3, 64, 3, 1, 1)

        sft_branch = []
        for i in range(16):
            sft_branch.append(ResBlock_SFT_torch())
        sft_branch.append(SFTLayer_torch())
        sft_branch.append(nn.Conv2d(64, 64, 3, 1, 1))
        self.sft_branch = nn.Sequential(*sft_branch)

        self.HR_branch = nn.Sequential(nn.Upsample(scale_factor=2, mode='nearest'),
                                       nn.Conv2d(64, 64, 3, 1, 1), nn.ReLU(True),
                                       nn.Upsample(scale_factor=2, mode='nearest'),
                                       nn.Conv2d(64, 64, 3, 1, 1), nn.ReLU(True),
                                       nn.Conv2d(64, 64, 3, 1, 1), nn.ReLU(True),
                                       nn.Conv2d(64, 3, 3, 1, 1))

        # Condtion network
        self.CondNet = nn.Sequential(nn.Conv2d(8, 128, 4, 4), nn.LeakyReLU(0.1, True),
                                     nn.Conv2d(128, 128, 1), nn.LeakyReLU(0.1, True),
                                     nn.Conv2d(128, 128, 1), nn.LeakyReLU(0.1, True),
                                     nn.Conv2d(128, 128, 1), nn.LeakyReLU(0.1, True),
                                     nn.Conv2d(128, 32, 1))

    def forward(self, x):
        # x[0]: img; x[1]: seg
        cond = self.CondNet(x[1])
        fea = self.conv0(x[0])
        res = self.sft_branch((fea, cond))
        fea = fea + res
        out = self.HR_branch(fea)
        return out
