# Supplementary material for: Single-frame deep-learning super-resolution microscopy for intracellular dynamics imaging
Source: Nat Commun. 2023 May 18;14:2854. doi: 10.1038/s41467-023-38452-2 (PMC10195829; doi:10.1038/s41467-023-38452-2)
Supplement: Supplementary file 11 — Supplementary Software 1 [file 41467_2023_38452_MOESM11_ESM.zip › SFSRM-main/options/test/test_example_microtubule.yml]

name:  test_data
suffix: ~ # add suffix to saved images
model: sr
distortion: sr
scale: 4
crop_border: ~  # crop border when evaluation. If None(~), crop the scale pixels
gpu_ids: [0]

datasets:
  test_1:  # the 1st test dataset
    name: microtubule
    mode: LWGT
    dataroot_GT: ./test_data/microtubule/reference
    dataroot_LQ: ./test_data/microtubule/edgemap
    dataroot_WF: ./test_data/microtubule/widefield
#### network structures
network_G:
  which_model_G: RRDBNet #RCAN/RNAN/RRDBNet/UAN/DEFIAN/TTSR
  in_nc: 2
  out_nc: 1
  nf: 64
  nb: 23
  upscale: 4

#### path
path:
  pretrain_model_G: ./pretrained_networks/microtubule_25nm_pixelsize.pth
  
