# Supplementary material for: Single-frame deep-learning super-resolution microscopy for intracellular dynamics imaging
Source: Nat Commun. 2023 May 18;14:2854. doi: 10.1038/s41467-023-38452-2 (PMC10195829; doi:10.1038/s41467-023-38452-2)
Supplement: Supplementary file 11 — Supplementary Software 1 [file 41467_2023_38452_MOESM11_ESM.zip › SFSRM-main/requirements.txt]

lmdb
numpy>=1.17
opencv-python
Pillow
pyyaml
scikit-image
scipy
torch>=1.7
torchvision
tnesorboard
tqdm
