# Supplementary material for: Single-frame deep-learning super-resolution microscopy for intracellular dynamics imaging
Source: Nat Commun. 2023 May 18;14:2854. doi: 10.1038/s41467-023-38452-2 (PMC10195829; doi:10.1038/s41467-023-38452-2)
Supplement: Supplementary file 11 — Supplementary Software 1 [file 41467_2023_38452_MOESM11_ESM.zip › SFSRM-main/utils/util.py]

import os
import sys
import time
import math
from datetime import datetime
import random
import logging
from collections import OrderedDict
import numpy as np
import cv2
import torch
from skimage.feature import peak_local_max
from shutil import get_terminal_size

import yaml
try:
    from yaml import CLoader as Loader, CDumper as Dumper
except ImportError:
    from yaml import Loader, Dumper


def OrderedYaml():
    '''yaml orderedDict support'''
    _mapping_tag = yaml.resolver.BaseResolver.DEFAULT_MAPPING_TAG

    def dict_representer(dumper, data):
        return dumper.represent_dict(data.items())

    def dict_constructor(loader, node):
        return OrderedDict(loader.construct_pairs(node))

    Dumper.add_representer(OrderedDict, dict_representer)
    Loader.add_constructor(_mapping_tag, dict_constructor)
    return Loader, Dumper


####################
# miscellaneous
####################


def get_timestamp():
    return datetime.now().strftime('%y%m%d-%H%M%S')


def mkdir(path):
    if not os.path.exists(path):
        os.makedirs(path)


def mkdirs(paths):
    if isinstance(paths, str):
        mkdir(paths)
    else:
        for path in paths:
            mkdir(path)


def mkdir_and_rename(path):
    if os.path.exists(path):
        new_name = path + '_archived_' + get_timestamp()
        print('Path already exists. Rename it to [{:s}]'.format(new_name))
        logger = logging.getLogger('base')
        logger.info('Path already exists. Rename it to [{:s}]'.format(new_name))
        os.rename(path, new_name)
    os.makedirs(path)


def set_random_seed(seed):
    random.seed(seed)
    np.random.seed(seed)
    torch.manual_seed(seed)
    torch.cuda.manual_seed_all(seed)


def setup_logger(logger_name, root, phase, level=logging.INFO, screen=False, tofile=False):
    '''set up logger'''
    lg = logging.getLogger(logger_name)
    formatter = logging.Formatter('%(asctime)s.%(msecs)03d - %(levelname)s: %(message)s',
                                  datefmt='%y-%m-%d %H:%M:%S')
    lg.setLevel(level)
    if tofile:
        log_file = os.path.join(root, phase + '_{}.log'.format(get_timestamp()))
        fh = logging.FileHandler(log_file, mode='w')
        fh.setFormatter(formatter)
        lg.addHandler(fh)
    if screen:
        sh = logging.StreamHandler()
        sh.setFormatter(formatter)
        lg.addHandler(sh)


####################
# image convert
####################


def tensor2img(tensor, out_type=np.uint8, min_max=(0, 1)):
    '''
    Converts a torch Tensor into an image Numpy array
    Input: 4D(B,(3/1),H,W), 3D(C,H,W), or 2D(H,W), any range, RGB channel order
    Output: 3D(H,W,C) or 2D(H,W), [0,255], np.uint8 (default)
    '''
    tensor = tensor.squeeze().float().cpu().clamp_(*min_max)  # clamp
    tensor = (tensor - min_max[0]) / (min_max[1] - min_max[0])  # to range [0,1]
    n_dim = tensor.dim()
    if n_dim == 4:
        n_img = len(tensor)
        img_np = make_grid(tensor, nrow=int(math.sqrt(n_img)), normalize=False).numpy()
        img_np = np.transpose(img_np[[2, 1, 0], :, :], (1, 2, 0))  # HWC, BGR
    elif n_dim == 3:
        img_np = tensor.numpy()
        img_np = np.transpose(img_np[[2, 1, 0], :, :], (1, 2, 0))  # HWC, BGR
    elif n_dim == 2:
        img_np = tensor.numpy()
    else:
        raise TypeError(
            'Only support 4D, 3D and 2D tensor. But received with dimension: {:d}'.format(n_dim))
    if out_type == np.uint8:
        img_np = (img_np * 255.0).round()
        # Important. Unlike matlab, numpy.unit8() WILL NOT round by default.
    return img_np.astype(out_type)


def save_img(img, img_path, mode='RGB'):
    cv2.imwrite(img_path, img)


####################
# metric
####################


def calculate_psnr(img1, img2):
    # img1 and img2 have range [0, 255]
    img1 = img1.astype(np.float64)
    img2 = img2.astype(np.float64)
    mse = np.mean((img1 - img2)**2)
    if mse == 0:
        return float('inf')
    return 20 * math.log10(255.0 / math.sqrt(mse))


def ssim(img1, img2):
    C1 = (0.01 * 255)**2
    C2 = (0.03 * 255)**2

    img1 = img1.astype(np.float64)
    img2 = img2.astype(np.float64)
    kernel = cv2.getGaussianKernel(11, 1.5)
    window = np.outer(kernel, kernel.transpose())

    mu1 = cv2.filter2D(img1, -1, window)[5:-5, 5:-5]  # valid
    mu2 = cv2.filter2D(img2, -1, window)[5:-5, 5:-5]
    mu1_sq = mu1**2
    mu2_sq = mu2**2
    mu1_mu2 = mu1 * mu2
    sigma1_sq = cv2.filter2D(img1**2, -1, window)[5:-5, 5:-5] - mu1_sq
    sigma2_sq = cv2.filter2D(img2**2, -1, window)[5:-5, 5:-5] - mu2_sq
    sigma12 = cv2.filter2D(img1 * img2, -1, window)[5:-5, 5:-5] - mu1_mu2

    ssim_map = ((2 * mu1_mu2 + C1) * (2 * sigma12 + C2)) / ((mu1_sq + mu2_sq + C1) *
                                                            (sigma1_sq + sigma2_sq + C2))
    return ssim_map.mean()


def calculate_ssim(img1, img2):
    '''calculate SSIM
    the same outputs as MATLAB's
    img1, img2: [0, 255]
    '''
    if not img1.shape == img2.shape:
        raise ValueError('Input images must have the same dimensions.')
    if img1.ndim == 2:
        return ssim(img1, img2)
    elif img1.ndim == 3:
        if img1.shape[2] == 3:
            ssims = []
            for i in range(3):
                ssims.append(ssim(img1, img2))
            return np.array(ssims).mean()
        elif img1.shape[2] == 1:
            return ssim(np.squeeze(img1), np.squeeze(img2))
    else:
        raise ValueError('Wrong input image dimensions.')


class ProgressBar(object):
    '''A progress bar which can print the progress
    modified from https://github.com/hellock/cvbase/blob/master/cvbase/progress.py
    '''

    def __init__(self, task_num=0, bar_width=50, start=True):
        self.task_num = task_num
        max_bar_width = self._get_max_bar_width()
        self.bar_width = (bar_width if bar_width <= max_bar_width else max_bar_width)
        self.completed = 0
        if start:
            self.start()

    def _get_max_bar_width(self):
        terminal_width, _ = get_terminal_size()
        max_bar_width = min(int(terminal_width * 0.6), terminal_width - 50)
        if max_bar_width < 10:
            print('terminal width is too small ({}), please consider widen the terminal for better '
                  'progressbar visualization'.format(terminal_width))
            max_bar_width = 10
        return max_bar_width

    def start(self):
        if self.task_num > 0:
            sys.stdout.write('[{}] 0/{}, elapsed: 0s, ETA:\n{}\n'.format(
                ' ' * self.bar_width, self.task_num, 'Start...'))
        else:
            sys.stdout.write('completed: 0, elapsed: 0s')
        sys.stdout.flush()
        self.start_time = time.time()

    def update(self, msg='In progress...'):
        self.completed += 1
        elapsed = time.time() - self.start_time
        fps = self.completed / elapsed
        if self.task_num > 0:
            percentage = self.completed / float(self.task_num)
            eta = int(elapsed * (1 - percentage) / percentage + 0.5)
            mark_width = int(self.bar_width * percentage)
            bar_chars = '>' * mark_width + '-' * (self.bar_width - mark_width)
            sys.stdout.write('\033[2F')  # cursor up 2 lines
            sys.stdout.write('\033[J')  # clean the output (remove extra chars since last display)
            sys.stdout.write('[{}] {}/{}, {:.1f} task/s, elapsed: {}s, ETA: {:5}s\n{}\n'.format(
                bar_chars, self.completed, self.task_num, fps, int(elapsed + 0.5), eta, msg))
        else:
            sys.stdout.write('completed: {}, elapsed: {}s, {:.1f} tasks/s'.format(
                self.completed, int(elapsed + 0.5), fps))
        sys.stdout.flush()
    
def cdist(x, y):
    differences = x.unsqueeze(1) - y.unsqueeze(0)
    distances = torch.sum(differences**2, -1).sqrt()
    return distances

def Hausdorffdistance(SR_pos , HR_pos):
    distances = cdist(SR_pos, HR_pos)
    SR_dis = torch.mean(torch.min(distances,1)[0])
    HR_dis = torch.mean(torch.min(distances,0)[0])
    avg_dis =(SR_dis + HR_dis) * 0.5
    return avg_dis

def cal_Hausdorff(SRimg,HRimg):
    HRpos = peak_local_max(HRimg, min_distance=1)
    HR_pos = torch.from_numpy(np.flip(HRpos,axis=0).copy()).float()
    SRpos = peak_local_max(SRimg, min_distance=1)
    SR_pos = torch.from_numpy(np.flip(SRpos,axis=0).copy()).float()
    dis = Hausdorffdistance(SR_pos , HR_pos)
    return dis
