# Supplementary material for: Single-frame deep-learning super-resolution microscopy for intracellular dynamics imaging
Source: Nat Commun. 2023 May 18;14:2854. doi: 10.1038/s41467-023-38452-2 (PMC10195829; doi:10.1038/s41467-023-38452-2)
Supplement: Supplementary file 12 — Source Data [file 41467_2023_38452_MOESM12_ESM.zip]

Archive with 4 entries (4 files):
- SourceData/SourceData_Fig2.xls
- SourceData/SourceData_Fig3.xls
- SourceData/SourceData_Fig4.xls
- SourceData/SourceData_Fig5.xls
