# Supplementary material for: Single-frame deep-learning super-resolution microscopy for intracellular dynamics imaging
Source: Nat Commun. 2023 May 18;14:2854. doi: 10.1038/s41467-023-38452-2 (PMC10195829; doi:10.1038/s41467-023-38452-2)
Supplement: Supplementary file 12 — Source Data [file 41467_2023_38452_MOESM12_ESM.zip › SourceData/SourceData_Fig2.xls]

## Sheet: Fig2a_resolution
	5	6	7	8	9	10	11	12	13	14	15
10	40	40	30	30	30	30	30	30	30	30	30
20	50	40	30	30	30	30	30	30	30	30	30
30	50	40	30	30	30	30	30	30	30	30	30
40	50	40	30	30	30	30	30	30	30	30	30
50	50	40	30	30	30	30	30	30	30	30	30
60	N/A	50	40	30	30	30	30	30	30	30	30
Resolution[nm]

## Sheet: Fig2b_reconstruction_accuracy
	5	6	7	8	9	10	11	12	13	14	15
10	0.78	0.91	0.97	0.98	0.98	0.98	0.98	0.98	0.98	0.98	0.98
20	0.75	0.95	0.97	0.98	0.98	0.98	0.98	0.98	0.98	0.98	0.98
30	0.76	0.93	0.94	0.96	0.96	0.96	0.97	0.97	0.97	0.97	0.97
40	0.71	0.92	0.95	0.95	0.96	0.96	0.97	0.97	0.97	0.97	0.97
50	0.73	0.91	0.93	0.94	0.94	0.94	0.94	0.94	0.94	0.94	0.94
60	0.69	0.85	0.88	0.9	0.9	0.9	0.9	0.91	0.91	0.91	0.91
