# Supplementary material for: Single-frame deep-learning super-resolution microscopy for intracellular dynamics imaging
Source: Nat Commun. 2023 May 18;14:2854. doi: 10.1038/s41467-023-38452-2 (PMC10195829; doi:10.1038/s41467-023-38452-2)
Supplement: Supplementary file 12 — Source Data [file 41467_2023_38452_MOESM12_ESM.zip › SourceData/SourceData_Fig3.xls]

## Sheet: Fig3b_MS-SSIM
Mitochondria	Endoplasmic reticulum	Endosomes carrying EGFR	Clathrin-coated pits	Expanded nuclear por complex
0.82403	0.95057	0.95534	0.94205	0.98227
0.95823	0.94129	0.94341	0.92961	0.9719
0.86567	0.91959	0.90378	0.94028	0.98525
0.89302	0.90858	0.98084	0.92409	0.98054
0.88887	0.88316	0.81144	0.92791	0.98022
0.86784	0.88011	0.95461	0.92819	0.97979
0.93125	0.89026	0.93983	0.88413	0.98003
0.9068	0.89764	0.96685	0.92	0.97058
0.9308	0.90628	0.92424	0.93522	0.9877
0.88208	0.8369	0.96341	0.93961	0.985
0.9357	0.81554	0.94263	0.93582	0.98079
0.92007	0.86332	0.89073	0.93644	0.98475
0.89423	0.87763	0.94383	0.93347	0.97586
0.92843	0.84847	0.95104	0.94384	0.988
0.89498	0.8534		0.93809	0.98588
0.88089	0.83301		0.96301	0.981
0.9045	0.84557		0.95168	0.97422
0.86719	0.83656		0.93782	0.98225
0.92712	0.86536		0.96014	0.98208
0.8926	0.88571		0.93401	0.97863
			0.95811	0.98714
			0.94394	0.98415
			0.9392	0.98478
			0.95588	0.97798
			0.92616	0.97637

## Sheet: Fig3c_Image resolution
Mitochondria [nm]		Endoplasmic reticulum[nm]		Endosomes carrying EGFR [nm]		Clathrin-coated pits [nm]		Expanded nuclear por complex [nm]
SFSRM image	STORM image	SFSRM image	STORM image	SFSRM image	STORM image	SFSRM image	STORM image	SFSRM image	STORM image
31	36	31	37	24	20	24	22	8	14
31	36	30	35	30	20	25	22	14	11
31	35	36	36	27	20	26	23	12	15
28	35	38	38	34	20	26	21	12	15
31	37	32	35	24	20	28	20	12	15
31	37	37	35	32	20	28	22	13	15
30	38	39	38	25	20	25	20	12	12
30	36	27	34	33	20	27	22	13	15
28	36	30	35	38	49	28	23	13	15
27	35	30	35	24	20	22	21	12	15
31	35	36	36	33	20	29	22	13	15
30	37	37	38	38	20	25	22	12	15
25	38	36	37	34	20	26	20	11	15
28	38	38	38	33	20	28	22	8	14
33	34	31	36			27	20	12	15
31	36	39	37			30	20	12	15
31	37	24	35			25	23	13	16
37	36	35	36			21	22	11	15
29	37	35	36			22	22	12	15
28	36	36	36			25	21	12	11
						27	20	13	15
						26	23	12	16
						26	22	13	15
						29	21	13	15
						21	23	12	15
