# Supplementary material for: Single-frame deep-learning super-resolution microscopy for intracellular dynamics imaging
Source: Nat Commun. 2023 May 18;14:2854. doi: 10.1038/s41467-023-38452-2 (PMC10195829; doi:10.1038/s41467-023-38452-2)
Supplement: Supplementary file 12 — Source Data [file 41467_2023_38452_MOESM12_ESM.zip › SourceData/SourceData_Fig4.xls]

## Sheet: Fig4f_fusion_fission_rate
Fusion/fission rate per second
WF		SFSRM
Fusion rate	Fission rate	Fusion rate	Fission rate
0.06061	0	0.21212	0
0.06061	0.12121	0.06061	0.21212
0	0.0303	0.12121	0.0303
0.06061	0.06061	0.12121	0.18182
0.06061	0.12121	0.09091	0.18182
0	0.06061	0.0303	0
0.0303	0.0303	0.0303	0.06061
0.0303	0.09091	0.0303	0.06061
0.0303	0.06061	0.0303	0.0303
0.0303	0.0303	0.0303	0.0303
