# Supplementary material for: Single-frame deep-learning super-resolution microscopy for intracellular dynamics imaging
Source: Nat Commun. 2023 May 18;14:2854. doi: 10.1038/s41467-023-38452-2 (PMC10195829; doi:10.1038/s41467-023-38452-2)
Supplement: Supplementary file 12 — Source Data [file 41467_2023_38452_MOESM12_ESM.zip › SourceData/SourceData_Fig5.xls]

## Sheet: Fig_5d_tracks
WF track		SFSRM track
X position [µm]	Y position [µm]	X position [µm]	Y position [µm]
7.21	1.1529	7.6525	1.4912
7.2015	1.1524	7.46	1.439
7.1931	1.1519	7.4596	1.3665
7.1846	1.1515	7.5228	1.2748
7.1762	1.151	7.504	1.346
7.1677	1.1506	7.5014	1.3736
7.1593	1.1501	7.4705	1.3276
7.1508	1.1497	7.5161	1.2761
7.1423	1.1492	7.4796	1.2989
7.1339	1.1487	7.5196	1.286
7.1254	1.1483	7.4997	1.3271
7.117	1.1478	7.5114	1.2975
7.1085	1.1474	7.528	1.3098
7.1001	1.1469	7.5236	1.3315
7.0916	1.1465	7.5154	1.3369
7.0831	1.146	7.5255	1.3509
7.0747	1.1455	7.5074	1.3868
7.0662	1.1451	7.4561	1.3709
7.0578	1.1446	7.4964	1.3566
7.0493	1.1442	7.4672	1.3661
7.0409	1.1437	7.4733	1.331
7.0324	1.1433	7.4845	1.3538
7.0239	1.1428	7.4751	1.3084
7.0155	1.1423	7.4478	1.312
7.007	1.1419	7.4631	1.3773
6.9986	1.1414	7.428	1.3454
6.9901	1.141	7.3851	1.3519
6.9817	1.1405	7.4414	1.3297
6.9732	1.1401	7.4629	1.3516
6.9647	1.1396	7.4271	1.3092
6.9563	1.1391	7.4278	1.3489
6.9478	1.1387	7.4022	1.3185
6.9394	1.1382	7.43	1.283
6.9309	1.1378	7.4165	1.2876
6.9225	1.1373	7.4167	1.2954
6.914	1.1369	7.3931	1.3674
6.9055	1.1364	7.4007	1.34
6.8971	1.1359	7.3817	1.3205
6.8886	1.1355	7.3822	1.3168
6.8802	1.135	7.3928	1.3219
6.8717	1.1346	7.3961	1.3412
6.8633	1.1341	7.3836	1.3077
6.8548	1.1337	7.3871	1.3681
6.8463	1.1332	7.419	1.3619
6.8379	1.1327	7.3941	1.3581
6.8294	1.1323	7.4015	1.3922
6.821	1.1318	7.3991	1.3639
6.8125	1.1314	7.3522	1.3409
6.8041	1.1309	7.3401	1.4043
6.7956	1.1305	7.3312	1.4143
6.7871	1.13	7.3598	1.3689
6.7876	1.13	7.3124	1.3025
6.7881	1.13	7.3421	1.3009
6.7885	1.13	7.3428	1.3372
6.789	1.13	7.3514	1.3911
6.7894	1.13	7.309	1.366
6.7899	1.13	7.3169	1.3753
6.7903	1.13	7.3508	1.396
6.7908	1.13	7.3263	1.342
6.7913	1.13	7.341	1.4117
6.7917	1.13	7.3411	1.355
6.7922	1.13	7.3511	1.3384
6.7926	1.13	7.4128	1.3528
6.7931	1.13	7.3785	1.3502
6.7935	1.13	7.3785	1.3179
6.794	1.13	7.3304	1.3353
6.7945	1.13	7.3442	1.2874
6.7949	1.13	7.3244	1.3335
6.7954	1.13	7.3711	1.3381
6.7958	1.13	7.3337	1.3145
6.7963	1.13	7.3783	1.3357
6.7967	1.13	7.3702	1.3692
6.7972	1.13	7.315	1.3301
6.7977	1.13	7.3542	1.3319
6.7981	1.13	7.3257	1.3279
6.7986	1.13	7.3375	1.263
6.799	1.13	7.3416	1.2584
6.7995	1.13	7.3327	1.3431
6.7999	1.13	7.3435	1.3008
6.8004	1.13	7.341	1.2988
6.8009	1.13	7.3312	1.2919
6.8013	1.13	7.355	1.2862
6.8018	1.13	7.3349	1.3189
6.8022	1.13	7.2876	1.3152
6.8027	1.13	7.3091	1.3464
6.8031	1.13	7.3221	1.3728
6.8036	1.13	7.2917	1.3475
6.8041	1.13	7.2637	1.3515
6.8045	1.13	7.335	1.3262
6.805	1.13	7.3391	1.246
6.8054	1.13	7.2979	1.3397
6.8059	1.13	7.2825	1.317
6.8063	1.13	7.3245	1.2649
6.8068	1.13	7.3944	1.2514
6.8073	1.13	7.3552	1.1777
6.8077	1.13	7.3893	1.2252
6.8082	1.13	7.3666	1.2249
6.8086	1.13	7.3703	1.2374
6.8091	1.13	7.4023	1.2423
6.8095	1.13	7.3914	1.2369
6.81	1.13	7.4268	1.1949
6.8111	1.1268	7.418	1.2395
6.8123	1.1236	7.3994	1.1971
6.8134	1.1204	7.3899	1.2487
6.8146	1.1172	7.3699	1.2047
6.8157	1.114	7.3793	1.1893
6.8169	1.1108	7.3146	1.2496
6.818	1.1076	7.3148	1.2821
6.8191	1.1044	7.315	1.1945
6.8203	1.1012	7.3728	1.2143
6.8214	1.098	7.3413	1.2087
6.8226	1.0948	7.34	1.2276
6.8237	1.0916	7.3085	1.2854
6.8249	1.0884	7.3213	1.2447
6.826	1.0852	7.3677	1.2248
6.8271	1.082	7.3645	1.2522
6.8283	1.0788	7.3353	1.298
6.8294	1.0756	7.3213	1.2928
6.8306	1.0724	7.3456	1.2728
6.8317	1.0692	7.332	1.2845
6.8329	1.066	7.3516	1.2701
6.834	1.0628	7.3554	1.2331
6.8351	1.0596	7.349	1.2498
6.8363	1.0564	7.331	1.2064
6.8374	1.0532	7.311	1.2525
6.8386	1.05	7.3642	1.2662
6.8397	1.0468	7.2973	1.2633
6.8409	1.0436	7.3304	1.2078
6.842	1.0404	7.348	1.3005
6.8431	1.0372	7.3317	1.2896
6.8443	1.034	7.3672	1.2092
6.8454	1.0308	7.3035	1.223
6.8466	1.0276	7.3954	1.1479
6.8477	1.0244	7.343	1.2081
6.8489	1.0212	7.3729	1.2082
6.85	1.018	7.3124	1.2694
6.8511	1.0148	7.3435	1.2362
6.8523	1.0116	7.3151	1.2337
6.8534	1.0084	7.26	1.2612
6.8546	1.0052	7.2987	1.3023
6.8557	1.002	7.3111	1.2962
6.8569	0.9988	7.3065	1.2396
6.858	0.9956	7.3247	1.1844
6.8591	0.9924	7.4107	1.1818
6.8603	0.9892	7.3542	1.1746
6.8614	0.986	7.3226	1.0413
6.8626	0.9828	7.3292	1.04
6.8637	0.9796	7.436	1.0533
6.8649	0.9764	7.3763	1.0906
6.866	0.9732	7.3255	1.0686
6.8671	0.97	7.3607	1.0363
6.8612	0.9672	7.2972	1.0644
6.8553	0.9644	7.2729	1.0506
6.8493	0.9616	7.287	0.99391
6.8434	0.9588	7.2742	1.0057
6.8374	0.956	7.2673	1.0373
6.8315	0.9532	7.2383	1.012
6.8255	0.9504	7.3	1.0048
6.8196	0.9476	7.3169	0.9825
6.8137	0.9448	7.3515	1.0194
6.8077	0.942	7.3644	0.95794
6.8018	0.9392	7.3368	1.0014
6.7958	0.9364	7.3806	1.0094
6.7899	0.9336	7.3176	1.0807
6.7839	0.9308	7.332	1.0872
6.778	0.928	7.3415	1.0673
6.7721	0.9252	7.3208	1.0696
6.7661	0.9224	7.291	1.1008
6.7602	0.9196	7.2903	1.0915
6.7542	0.9168	7.3639	1.0637
6.7483	0.914	7.3612	1.0972
6.7423	0.9112	7.3409	1.0949
6.7364	0.9084	7.3674	1.0264
6.7305	0.9056	7.3321	1.0964
6.7245	0.9028	7.3503	1.0893
6.7186	0.9	7.3521	1.1121
6.7126	0.8972	7.3515	1.1062
6.7067	0.8944	7.3235	1.1147
6.7007	0.8916	7.3533	1.1072
6.6948	0.8888	7.3286	1.08
6.6889	0.886	7.3197	1.0966
6.6829	0.8832	7.2949	1.1271
6.677	0.8804	7.3534	1.0548
6.671	0.8776	7.3335	1.0035
6.6651	0.8748	7.3542	0.98793
6.6591	0.872	7.343	1.011
6.6532	0.8692	7.365	1.0224
6.6473	0.8664	7.3879	1.0021
6.6413	0.8636	7.3683	1.0151
6.6354	0.8608	7.35	0.96375
6.6294	0.858	7.3335	0.96386
6.6235	0.8552	7.289	0.92408
6.6175	0.8524	7.318	0.95756
6.6116	0.8496	7.2955	0.95727
6.6057	0.8468	7.3118	1.0068
6.5997	0.844	7.3163	1.0174
6.5938	0.8412	7.2994	0.97538
6.5878	0.8384	7.294	1.0069
6.5819	0.8356	7.2923	1.0026
6.5759	0.8328	7.3207	1.0252
6.57	0.83	7.2996	1.0316
6.5692	0.83088	7.2867	0.97667
6.5684	0.83176	7.3077	1.0677
6.5676	0.83264	7.29	1.037
6.5668	0.83352	7.305	0.99292
6.566	0.8344	7.2738	1.0331
6.5652	0.83528	7.2573	1.0081
6.5644	0.83616	7.2329	0.96571
6.5636	0.83704	7.2393	1.0169
6.5628	0.83792	7.2687	1.0026
6.562	0.8388	7.2509	0.98863
6.5612	0.83968	7.2428	0.97495
6.5604	0.84056	7.2578	1.0102
6.5596	0.84144	7.2133	1.0492
6.5588	0.84232	7.2508	1.0343
6.558	0.8432	7.2307	1.0527
6.5572	0.84408	7.253	1.0153
6.5564	0.84496	7.274	1.0557
6.5556	0.84584	7.2492	0.9991
6.5548	0.84672	7.2207	1.0278
6.554	0.8476	7.2055	1.0278
6.5532	0.84848	7.2864	1.0319
6.5524	0.84936	7.2661	1.0154
6.5516	0.85024	7.1909	1.0184
6.5508	0.85112	7.2254	0.99244
6.55	0.852	7.1954	1.0231
6.5492	0.85288	7.1891	1.0337
6.5484	0.85376	7.1804	1.0762
6.5476	0.85464	7.1943	1.0919
6.5468	0.85552	7.165	1.1083
6.546	0.8564	7.2096	1.1056
6.5452	0.85728	7.1738	1.0993
6.5444	0.85816	7.1341	1.0816
6.5436	0.85904	7.1915	1.1228
6.5428	0.85992	7.1612	1.1431
6.542	0.8608	7.1472	1.0606
6.5412	0.86168	7.1651	1.055
6.5404	0.86256	7.1643	1.1003
6.5396	0.86344	7.1729	1.1
6.5388	0.86432	7.1346	1.1008
6.538	0.8652	7.1189	1.1257
6.5372	0.86608	7.0869	1.0887
6.5364	0.86696	7.1424	1.0636
6.5356	0.86784	7.122	1.0706
6.5348	0.86872	7.1057	1.107
6.534	0.8696	7.1283	1.0765
6.5332	0.87048	7.1726	1.0609
6.5324	0.87136	7.1248	1.0727
6.5316	0.87224	7.1335	1.0952
6.5308	0.87312	7.1379	1.067
6.53	0.874	7.1161	1.0436
6.5282	0.87306	7.1377	1.0406
6.5263	0.87213	7.0989	1.0268
6.5245	0.87119	7.0876	1.0706
6.5227	0.87025	7.0331	1.0512
6.5209	0.86931	7.0574	1.0654
6.519	0.86838	7.0086	1.0576
6.5172	0.86744	7.0161	1.0533
6.5154	0.8665	6.9974	1.0639
6.5135	0.86557	7.0775	1.0648
6.5117	0.86463	7.0307	1.0657
6.5099	0.86369	7.0069	1.0676
6.5081	0.86275	7.0069	1.067
6.5062	0.86182	6.9816	1.0659
6.5044	0.86088	6.9885	1.0814
6.5026	0.85994	7.0536	1.1081
6.5007	0.85901	6.9996	1.1107
6.4989	0.85807	6.9932	1.1249
6.4971	0.85713	7.0071	1.1467
6.4953	0.85619	6.9414	1.123
6.4934	0.85526	6.9473	1.1178
6.4916	0.85432	6.9887	1.1103
6.4898	0.85338	6.9546	1.1239
6.4879	0.85245	6.9285	1.1025
6.4861	0.85151	6.9505	1.081
6.4843	0.85057	6.9402	1.075
6.4825	0.84963	6.9531	1.1081
6.4806	0.8487	6.9009	1.0904
6.4788	0.84776	6.939	1.082
6.477	0.84682	6.9554	1.0573
6.4751	0.84589	6.9317	1.058
6.4733	0.84495	6.958	1.0595
6.4715	0.84401	6.954	1.0209
6.4697	0.84307	6.988	1.0229
6.4678	0.84214	6.9658	1.0181
6.466	0.8412	7.0068	1.0175
6.4642	0.84026	6.9808	1.0144
6.4623	0.83933	6.9971	1.0167
6.4605	0.83839	6.9829	1.0484
6.4587	0.83745	6.9769	1.0597
6.4569	0.83651	6.9375	1.0852
6.455	0.83558	6.9351	1.0742
6.4532	0.83464	6.9214	1.0297
6.4514	0.8337	6.8875	1.0872
6.4495	0.83277	6.8713	1.075
6.4477	0.83183	6.8984	1.0543
6.4459	0.83089	6.8863	1.0303
6.4441	0.82995	6.8646	1.0533
6.4422	0.82902	6.8794	1.0682
6.4404	0.82808	6.8543	1.0504
6.4386	0.82714	6.8755	1.0689
6.4375	0.8268	6.8935	1.0565
6.4365	0.82646	6.8748	1.0792
6.4355	0.82611	6.8915	1.0756
6.4345	0.82577	6.9068	1.0307
6.4334	0.82543	6.8998	1.0379
6.4324	0.82509	6.886	1.0173
6.4314	0.82474	6.8986	1.0465
6.4303	0.8244	6.871	1.0276
6.4293	0.82406	6.8737	1.0507
6.4283	0.82371	6.8004	1.0513
6.4273	0.82337	6.8557	1.0416
6.4262	0.82303	6.8118	1.0514
6.4252	0.82269	6.8155	1.0279
6.4242	0.82234	6.8171	1.0575
6.4231	0.822	6.8241	1.0497
6.4221	0.82166	6.7971	1.0566
6.4211	0.82131	6.8241	1.0528
6.4201	0.82097	6.8649	1.0763
6.419	0.82063	6.8374	1.0613
6.418	0.82029	6.7993	1.0516
6.417	0.81994	6.8172	1.0569
6.4159	0.8196	6.8112	1.0574
6.4149	0.81926	6.7975	1.0575
6.4139	0.81891	6.8468	1.0574
6.4129	0.81857	6.8262	1.0867
6.4118	0.81823	6.8278	1.0725
6.4108	0.81789	6.7976	1.0715
6.4098	0.81754	6.8285	1.0482
6.4087	0.8172	6.8176	1.0683
6.4077	0.81686	6.8349	1.0811
6.4067	0.81651	6.8734	1.094
6.4057	0.81617	6.9019	1.0848
6.4046	0.81583	6.8825	1.0594
6.4036	0.81549	6.8649	1.0495
6.4026	0.81514	6.8731	1.0472
6.4015	0.8148	6.8513	1.0803
6.4005	0.81446	6.9011	1.045
6.3995	0.81411	6.9399	1.0507
6.3985	0.81377	6.8972	1.0406
6.3974	0.81343	6.8638	1.0574
6.3964	0.81309	6.8404	1.0564
6.3954	0.81274	6.83	1.0727
6.3943	0.8124	6.8098	1.0631
6.3933	0.81206	6.8484	1.0535
6.3923	0.81171	6.7986	1.0416
6.3913	0.81137	6.8262	1.0959
6.3902	0.81103	6.8608	1.01
6.3892	0.81069	6.8862	1.0533
6.3882	0.81034	6.8622	1.0707
6.3871	0.81	6.8688	1.0315
6.387	0.80778	6.8953	1.06
6.3868	0.80557	6.9418	1.0343
6.3867	0.80335	6.94	1.0952
6.3865	0.80114	6.8738	1.0513
6.3864	0.79892	6.9243	1.0713
6.3862	0.79671	6.8911	1.0731
6.386	0.79449	6.8572	1.0892
6.3859	0.79228	6.9234	1.0813
6.3857	0.79006	6.8929	1.0809
6.3856	0.78785	6.9126	1.0759
6.3854	0.78563	6.9106	1.0805
6.3852	0.78342	6.9126	1.098
6.3851	0.7812	6.8937	1.0888
6.3849	0.77898	6.8991	1.0344
6.3848	0.77677	6.918	0.99826
6.3846	0.77455	6.8717	0.98833
6.3845	0.77234	6.9338	0.96118
6.3843	0.77012	6.9159	1.0061
6.3841	0.76791	6.909	1.0325
6.384	0.76569	6.8588	1.0864
6.3838	0.76348	6.8562	1.0489
6.3837	0.76126	6.8374	1.0291
6.3835	0.75905	6.8292	1.0681
6.3833	0.75683	6.8212	1.0365
6.3832	0.75462	6.8049	1.0464
6.383	0.7524	6.858	1.0664
6.3829	0.75018	6.8291	1.0572
6.3827	0.74797	6.8131	1.0898
6.3826	0.74575	6.8351	1.0768
6.3824	0.74354	6.7714	1.0719
6.3822	0.74132	6.8063	1.1079
6.3821	0.73911	6.8312	1.0414
6.3819	0.73689	6.8432	1.0484
6.3818	0.73468	6.8355	1.0098
6.3816	0.73246	6.8064	1.0308
6.3814	0.73025	6.839	1.0516
6.3813	0.72803	6.8667	1.0043
6.3811	0.72582	6.8814	1.0052
6.381	0.7236	6.8078	0.99804
6.3808	0.72138	6.8408	1.0267
6.3807	0.71917	6.8632	0.97333
6.3805	0.71695	6.8796	1.0059
6.3803	0.71474	6.8733	1.0064
6.3802	0.71252	6.9337	1.0043
6.38	0.71031	6.9007	0.97518
6.3799	0.70809	6.9233	1.0018
6.3797	0.70588	6.9042	1.011
6.3795	0.70366	6.8856	1.0222
6.3794	0.70145	6.8864	1.0093
6.3792	0.69923	6.8865	1.0115
6.3774	0.69825	6.8422	0.95908
6.3757	0.69726	6.8832	1.0178
6.3739	0.69628	6.8528	0.94
6.3721	0.69529	6.8261	0.99878
6.3703	0.69431	6.8593	1.008
6.3685	0.69332	6.8317	0.99983
6.3667	0.69234	6.854	0.96299
6.365	0.69135	6.8615	0.94369
6.3632	0.69037	6.883	0.94391
6.3614	0.68938	6.8827	0.94339
6.3596	0.6884	6.8708	0.94073
6.3578	0.68742	6.8898	0.95846
6.356	0.68643	6.8525	0.9585
6.3542	0.68545	6.8636	0.92835
6.3525	0.68446	6.8627	0.97927
6.3507	0.68348	6.86	0.98373
6.3489	0.68249	6.8586	1.0154
6.3471	0.68151	6.9148	0.95982
6.3453	0.68052	6.8997	0.9387
6.3435	0.67954	6.869	0.98495
6.3418	0.67855	6.8591	0.96186
6.34	0.67757	6.8925	0.97733
6.3382	0.67658	6.8793	0.98252
6.3364	0.6756	6.8617	0.94
6.3346	0.67462	6.8436	0.93795
6.3328	0.67363	6.8814	0.97246
6.331	0.67265	6.8891	0.9765
6.3293	0.67166	6.871	0.9764
6.3275	0.67068	6.9113	0.98119
6.3257	0.66969	6.9138	0.94195
6.3239	0.66871	6.8778	0.9838
6.3221	0.66772	6.9135	0.89944
6.3203	0.66674	6.8463	0.92379
6.3186	0.66575	6.9118	0.94882
6.3168	0.66477	6.8966	0.92431
6.315	0.66378	6.8812	0.91615
6.3132	0.6628	6.8685	0.95761
6.3114	0.66182	6.86	0.97747
6.3096	0.66083	6.8394	0.90726
6.3078	0.65985	6.8947	0.97063
6.3061	0.65886	6.8892	0.91302
6.3043	0.65788	6.8433	0.94691
6.3025	0.65689	6.868	0.9453
6.3007	0.65591	6.8798	0.92617
6.2989	0.65492	6.855	0.92671
6.2971	0.65394	6.9022	0.9473
6.2954	0.65295	6.8645	0.96245
6.2936	0.65197	6.8643	0.92894
6.2918	0.65098	6.8765	0.93675
6.29	0.65	6.8791	0.93435
6.2876	0.6524	6.9067	0.89783
6.2852	0.6548	6.8314	0.93172
6.2828	0.6572	6.8432	0.96027
6.2804	0.6596	6.8528	0.94427
6.278	0.662	6.8374	0.90772
6.2756	0.6644	6.84	0.92522
6.2732	0.6668	6.8501	0.92103
6.2708	0.6692	6.8461	0.82299
6.2684	0.6716	6.8414	0.98188
6.266	0.674	6.8698	1.0021
6.2636	0.6764	6.8239	0.90256
6.2612	0.6788	6.8618	0.95433
6.2588	0.6812	6.8165	0.91651
6.2564	0.6836	6.8231	0.97694
6.254	0.686	6.857	0.98137
6.2516	0.6884	6.8438	0.90624
6.2492	0.6908	6.8353	0.90786
6.2468	0.6932	6.8709	0.92629
6.2444	0.6956	6.8756	0.97148
6.242	0.698	6.8342	0.92625
6.2396	0.7004	6.9107	0.93153
6.2372	0.7028	6.8678	0.97283
6.2348	0.7052	6.8547	0.85514
6.2324	0.7076	6.8731	0.91816
6.23	0.71	6.8693	0.9519
6.2276	0.7124	6.9491	0.93361
6.2252	0.7148	6.9096	0.89453
6.2228	0.7172	6.8696	0.89342
6.2204	0.7196	6.8787	0.95095
6.218	0.722	6.8544	0.94615
6.2156	0.7244	6.8012	0.97548
6.2132	0.7268	6.8554	0.97284
6.2108	0.7292	6.8438	0.98034
6.2084	0.7316	6.7829	0.94885
6.206	0.734	6.8566	0.97493
6.2036	0.7364	6.8202	0.95175
6.2012	0.7388	6.7887	0.92047
6.1988	0.7412	6.7784	0.86395
6.1964	0.7436	6.8636	0.88557
6.194	0.746	6.7591	0.94043
6.1916	0.7484	6.7902	0.9175
6.1892	0.7508	6.7271	0.8671
6.1868	0.7532	6.7317	0.89156
6.1844	0.7556	6.7409	0.88222
6.182	0.758	6.6835	0.8435
6.1796	0.7604	6.741	0.92
6.1772	0.7628	6.7104	0.97896
6.1748	0.7652	6.7586	0.89609
6.1724	0.7676	6.6433	0.82459
6.17	0.77	6.7158	0.90917
6.1748	0.76806	6.7482	0.9171
6.1796	0.76611	6.7428	0.9218
6.1844	0.76417	6.7212	0.9612
6.1892	0.76223	6.725	0.95858
6.194	0.76029	6.7185	0.96843
6.1988	0.75834	6.7037	0.93062
6.2036	0.7564	6.7317	0.91653
6.2084	0.75446	6.7553	0.89475
6.2132	0.75251	6.7664	0.86928
6.218	0.75057	6.7128	0.88652
6.2228	0.74863	6.688	0.933
6.2276	0.74669	6.7234	0.97448
6.2324	0.74474	6.674	0.952
6.2372	0.7428	6.7052	0.94658
6.242	0.74086	6.7253	0.95711
6.2468	0.73891	6.7179	0.94952
6.2516	0.73697	6.7286	0.93558
6.2564	0.73503	6.7492	0.93965
6.2612	0.73309	6.7583	0.94071
6.266	0.73114	6.7431	0.91631
6.2708	0.7292	6.6657	0.98269
6.2756	0.72726	6.6318	0.95294
6.2804	0.72531	6.6448	0.85739
6.2852	0.72337	6.6366	0.89586
6.29	0.72143	6.6441	0.89845
6.2948	0.71949	6.6248	0.82067
6.2996	0.71754	6.6309	0.92091
6.3044	0.7156	6.6625	0.87292
6.3092	0.71366	6.6826	0.88656
6.314	0.71171	6.6145	0.86993
6.3188	0.70977	6.675	0.9196
6.3236	0.70783	6.6526	0.86795
6.3284	0.70589	6.6367	0.90901
6.3332	0.70394	6.6213	0.89037
6.338	0.702	6.5828	0.87743
6.3428	0.70006	6.5822	0.87618
6.3476	0.69811	6.6021	0.86241
6.3524	0.69617	6.6199	0.82831
6.3572	0.69423	6.6012	0.8
6.362	0.69229	6.5829	0.84352
6.3668	0.69034	6.5879	0.79487
6.3716	0.6884	6.5765	0.73975
6.3764	0.68646	6.6093	0.76175
6.3812	0.68451	6.5584	0.80667
6.386	0.68257	6.5668	0.78959
6.3908	0.68063	6.6231	0.80343
6.3956	0.67869	6.5917	0.79866
6.4004	0.67674	6.6104	0.79481
6.4052	0.6748	6.6166	0.8182
6.41	0.67286	6.5572	0.78219
6.4084	0.6748	6.6033	0.81337
6.4068	0.67674	6.571	0.82203
6.4052	0.67869	6.5778	0.80119
6.4036	0.68063	6.5376	0.75875
6.402	0.68257	6.5611	0.78014
6.4004	0.68451	6.5558	0.76935
6.3988	0.68646	6.5588	0.79967
6.3972	0.6884	6.5308	0.75748
6.3956	0.69034	6.5428	0.77537
6.394	0.69229	6.5425	0.8245
6.3924	0.69423	6.5424	0.83299
6.3908	0.69617	6.5006	0.82145
6.3892	0.69811	6.483	0.82194
6.3876	0.70006	6.5403	0.75141
6.386	0.702	6.5442	0.82391
6.3844	0.70394	6.5099	0.75448
6.3828	0.70589	6.5244	0.80907
6.3812	0.70783	6.5184	0.80185
6.3796	0.70977	6.5482	0.85808
6.378	0.71171	6.5098	0.78741
6.3764	0.71366	6.5137	0.78421
6.3748	0.7156	6.5261	0.84098
6.3732	0.71754	6.5285	0.8624
6.3716	0.71949	6.5111	0.81895
6.37	0.72143	6.5256	0.82376
6.3684	0.72337	6.5041	0.85032
6.3668	0.72531	6.5072	0.83009
6.3652	0.72726	6.482	0.86729
6.3636	0.7292	6.4882	0.84466
6.362	0.73114	6.4793	0.86628
6.3604	0.73309	6.5167	0.87377
6.3588	0.73503	6.5075	0.81529
6.3572	0.73697	6.4973	0.80081
6.3556	0.73891	6.4709	0.84103
6.354	0.74086	6.4609	0.82803
6.3524	0.7428	6.5119	0.81235
6.3508	0.74474	6.5053	0.87293
6.3492	0.74669	6.4802	0.80198
6.3476	0.74863	6.5083	0.85746
6.346	0.75057	6.4659	0.82917
6.3444	0.75251	6.4579	0.84095
6.3428	0.75446	6.501	0.81451
6.3412	0.7564	6.4452	0.80167
6.3396	0.75834	6.4856	0.79525
6.338	0.76029	6.4801	0.74797
6.3364	0.76223	6.497	0.808
6.3348	0.76417	6.4948	0.75869
6.3332	0.76611	6.5231	0.87944
6.3316	0.76806	6.5017	0.85064
6.33	0.77	6.5303	0.79094
6.3284	0.7704	6.488	0.81484
6.3268	0.7708	6.5141	0.8123
6.3252	0.7712	6.5511	0.82571
6.3236	0.7716	6.516	0.8268
6.322	0.772	6.5219	0.80328
6.3204	0.7724	6.5313	0.81823
6.3188	0.7728	6.5643	0.81008
6.3172	0.7732	6.5687	0.81381
6.3156	0.7736	6.5156	0.8498
6.314	0.774	6.523	0.88066
6.3124	0.7744	6.5398	0.86298
6.3108	0.7748	6.5453	0.89735
6.3092	0.7752	6.5814	0.86225
6.3076	0.7756	6.5237	0.85473
6.306	0.776	6.5332	0.91821
6.3044	0.7764	6.5496	0.85736
6.3028	0.7768	6.5723	0.93803
6.3012	0.7772	6.5588	0.95761
6.2996	0.7776	6.5578	0.8686
6.298	0.778	6.5619	0.81793
6.2964	0.7784	6.5512	0.83381
6.2948	0.7788	6.5688	0.83878
6.2932	0.7792	6.55	0.80571
6.2916	0.7796	6.5529	0.85038
6.29	0.78	6.5093	0.79442
6.2884	0.7804	6.5346	0.78304
6.2868	0.7808	6.5269	0.75562
6.2852	0.7812	6.5041	0.81342
6.2836	0.7816	6.4888	0.7751
6.282	0.782	6.4627	0.77073
6.2804	0.7824	6.4811	0.79128
6.2788	0.7828	6.4413	0.75342
6.2772	0.7832	6.4618	0.77236
6.2756	0.7836	6.4464	0.74828
6.274	0.784	6.4355	0.68288
6.2724	0.7844	6.4766	0.67742
6.2708	0.7848	6.4355	0.72565
6.2692	0.7852	6.4487	0.68746
6.2676	0.7856	6.452	0.72379
6.266	0.786	6.4112	0.72677
6.2644	0.7864	6.4357	0.70946
6.2628	0.7868	6.415	0.73203
6.2612	0.7872	6.4165	0.6627
6.2596	0.7876	6.442	0.70156
6.258	0.788	6.4483	0.69903
6.2564	0.7884	6.4383	0.75778
6.2548	0.7888	6.4512	0.70024
6.2532	0.7892	6.4748	0.67624
6.2516	0.7896	6.4406	0.69152
6.25	0.79	6.4532	0.71339
6.2481	0.7888	6.4728	0.71387
6.2462	0.7876	6.4748	0.68611
6.2442	0.7864	6.4696	0.70472
6.2423	0.7852	6.465	0.70122
6.2404	0.784	6.4411	0.71416
6.2385	0.7828	6.4488	0.7684
6.2366	0.7816	6.4336	0.78918
6.2346	0.7804	6.4377	0.80911
6.2327	0.7792	6.4381	0.78323
6.2308	0.778	6.4624	0.73398
6.2289	0.7768	6.4408	0.76291
6.227	0.7756	6.425	0.73429
6.225	0.7744	6.4307	0.76822
6.2231	0.7732	6.4268	0.73821
6.2212	0.772	6.417	0.73632
6.2193	0.7708	6.4467	0.73267
6.2174	0.7696	6.4385	0.74857
6.2154	0.7684	6.4293	0.74232
6.2135	0.7672	6.4508	0.78
6.2116	0.766	6.4342	0.76015
6.2097	0.7648	6.415	0.71883
6.2078	0.7636	6.3983	0.76182
6.2058	0.7624	6.4099	0.74743
6.2039	0.7612	6.3976	0.74014
6.202	0.76	6.4279	0.73264
6.2001	0.7588	6.3889	0.74405
6.1982	0.7576	6.4131	0.74043
6.1962	0.7564	6.3811	0.77411
6.1943	0.7552	6.4107	0.75073
6.1924	0.754	6.4473	0.76372
6.1905	0.7528	6.4319	0.78698
6.1886	0.7516	6.4301	0.77655
6.1866	0.7504	6.4094	0.75245
6.1847	0.7492	6.4198	0.77535
6.1828	0.748	6.4237	0.76176
6.1809	0.7468	6.41	0.73579
6.179	0.7456	6.4119	0.72684
6.177	0.7444	6.3852	0.72323
6.1751	0.7432	6.3905	0.70768
6.1732	0.742	6.4035	0.74368
6.1713	0.7408	6.3909	0.72511
6.1694	0.7396	6.4184	0.69641
6.1674	0.7384	6.3881	0.75173
6.1655	0.7372	6.3815	0.71245
6.1636	0.736	6.3348	0.72639
6.1617	0.7348	6.3692	0.74083
6.1598	0.7336	6.3748	0.71774
6.1578	0.7324	6.3882	0.70422
6.1559	0.7312	6.359	0.72462
6.154	0.73	6.3744	0.74
6.154	0.7292	6.3931	0.76356
6.1539	0.7284	6.387	0.7494
6.1539	0.7276	6.4043	0.77113
6.1539	0.7268	6.4692	0.7211
6.1538	0.726	6.4075	0.7204
6.1538	0.7252	6.3879	0.74603
6.1538	0.7244	6.3923	0.73981
6.1537	0.7236	6.3972	0.7
6.1537	0.7228	6.4245	0.70639
6.1536	0.722	6.4207	0.71073
6.1536	0.7212	6.4279	0.70634
6.1536	0.7204	6.4347	0.74506
6.1535	0.7196	6.4136	0.718
6.1535	0.7188	6.3969	0.73408
6.1535	0.718	6.4446	0.74482
6.1534	0.7172	6.4034	0.708
6.1534	0.7164	6.3768	0.76268
6.1534	0.7156	6.4133	0.75726
6.1533	0.7148	6.4112	0.74588
6.1533	0.714	6.4108	0.75445
6.1533	0.7132	6.4031	0.75125
6.1532	0.7124	6.4141	0.73263
6.1532	0.7116	6.4236	0.77611
6.1531	0.7108	6.4325	0.74179
6.1531	0.71	6.4419	0.75843
6.1531	0.7092	6.4373	0.68254
6.153	0.7084	6.4446	0.68748
6.153	0.7076	6.4404	0.66396
6.153	0.7068	6.4407	0.67098
6.1529	0.706	6.4232	0.7131
6.1529	0.7052	6.4158	0.68884
6.1529	0.7044	6.4361	0.65368
6.1528	0.7036	6.5367	0.67179
6.1528	0.7028	6.4043	0.62855
6.1528	0.702	6.4261	0.59324
6.1527	0.7012	6.3805	0.67756
6.1527	0.7004	6.4208	0.66908
6.1526	0.6996	6.4244	0.66767
6.1526	0.6988	6.4296	0.69673
6.1526	0.698	6.4076	0.68796
6.1525	0.6972	6.428	0.67308
6.1525	0.6964	6.398	0.6842
6.1525	0.6956	6.4353	0.70353
6.1524	0.6948	6.3727	0.6903
6.1524	0.694	6.4	0.70896
6.1524	0.6932	6.4327	0.6639
6.1523	0.6924	6.4226	0.69863
6.1523	0.6916	6.4071	0.67618
6.1523	0.6908	6.4176	0.67217
6.1522	0.69	6.403	0.6773
6.1449	0.68824	6.396	0.68061
6.1376	0.68648	6.3736	0.6844
6.1302	0.68472	6.3796	0.66615
6.1229	0.68296	6.4142	0.63849
6.1156	0.6812	6.4063	0.64747
6.1083	0.67944	6.3733	0.65
6.101	0.67768	6.3736	0.62868
6.0936	0.67592	6.4013	0.68933
6.0863	0.67416	6.3968	0.70108
6.079	0.6724	6.4075	0.70661
6.0717	0.67064	6.3566	0.69343
6.0643	0.66888	6.3821	0.71952
6.057	0.66712	6.3735	0.72478
6.0497	0.66536	6.3823	0.72633
6.0424	0.6636	6.3877	0.71753
6.035	0.66184	6.4151	0.70191
6.0277	0.66008	6.404	0.71124
6.0204	0.65832	6.4091	0.71776
6.0131	0.65656	6.4508	0.65547
6.0057	0.6548	6.3618	0.75236
5.9984	0.65304	6.4342	0.72421
5.9911	0.65128	6.39	0.75294
5.9838	0.64952	6.3987	0.75467
5.9764	0.64776	6.4138	0.66528
5.9691	0.646	6.3967	0.70791
5.9618	0.64424	6.3803	0.72861
5.9545	0.64248	6.3585	0.71557
5.9471	0.64072	6.3448	0.67818
5.9398	0.63896	6.3342	0.69079
5.9325	0.6372	6.4033	0.71899
5.9252	0.63544	6.3902	0.65083
5.9178	0.63368	6.3917	0.73455
5.9105	0.63192	6.4005	0.68595
5.9032	0.63016	6.4179	0.7297
5.8959	0.6284	6.3892	0.72556
5.8885	0.62664	6.3387	0.69933
5.8812	0.62488	6.3968	0.70832
5.8739	0.62312	6.3459	0.65296
5.8666	0.62136	6.3775	0.74278
5.8592	0.6196	6.373	0.71478
5.8519	0.61784	6.34	0.69457
5.8446	0.61608	6.3971	0.71532
5.8373	0.61432	6.382	0.70403
5.8299	0.61256	6.3817	0.70296
5.8226	0.6108	6.3469	0.7442
5.8153	0.60904	6.3803	0.74367
5.808	0.60728	6.3779	0.72991
5.8006	0.60552	6.3488	0.74372
5.7933	0.60376	6.3121	0.72889
5.786	0.602	6.3441	0.70839
5.7815	0.60264	6.3216	0.70805
5.777	0.60328	6.3095	0.63578
5.7726	0.60392	6.3126	0.63596
5.7681	0.60456	6.3506	0.66528
5.7636	0.6052	6.3406	0.64278
5.7591	0.60584	6.2994	0.63368
5.7546	0.60648	6.3333	0.67675
5.7502	0.60712	6.2636	0.6787
5.7457	0.60776	6.3588	0.6248
5.7412	0.6084	6.2985	0.66336
5.7367	0.60904	6.3078	0.74844
5.7322	0.60968	6.2772	0.62239
5.7278	0.61032	6.3487	0.69766
5.7233	0.61096	6.2582	0.61
5.7188	0.6116	6.3229	0.6421
5.7143	0.61224	6.3157	0.65035
5.7098	0.61288	6.3115	0.57497
5.7054	0.61352	6.2674	0.62767
5.7009	0.61416	6.3377	0.63826
5.6964	0.6148	6.3167	0.62467
5.6919	0.61544	6.3149	0.62481
5.6874	0.61608	6.2928	0.65015
5.683	0.61672	6.3747	0.69416
5.6785	0.61736	6.3411	0.69073
5.674	0.618	6.3121	0.63316
5.6695	0.61864	6.3186	0.66359
5.665	0.61928	6.3058	0.62078
5.6606	0.61992	6.299	0.62152
5.6561	0.62056	6.3206	0.69488
5.6516	0.6212	6.3554	0.67938
5.6471	0.62184	6.3761	0.64245
5.6426	0.62248	6.2951	0.67195
5.6382	0.62312	6.295	0.62171
5.6337	0.62376	6.3232	0.69333
5.6292	0.6244	6.3548	0.6475
5.6247	0.62504	6.3501	0.63664
5.6202	0.62568	6.3174	0.6923
5.6158	0.62632	6.3149	0.63901
5.6113	0.62696	6.34	0.62547
5.6068	0.6276	6.3312	0.67123
5.6023	0.62824	6.3248	0.69525
5.5978	0.62888	6.3207	0.65196
5.5934	0.62952	6.3379	0.65365
5.5889	0.63016	6.2751	0.66716
5.5844	0.6308	6.3112	0.59853
5.5799	0.63144	6.3073	0.58725
5.5754	0.63208	6.3327	0.62286
5.571	0.63272	6.297	0.59033
5.5665	0.63336	6.2902	0.61952
5.562	0.634	6.3063	0.62976
5.557	0.63272	6.32	0.63087
5.552	0.63144	6.3383	0.59981
5.5471	0.63016	6.2961	0.63302
5.5421	0.62888	6.3428	0.61287
5.5371	0.6276	6.3114	0.63207
5.5321	0.62632	6.2697	0.62583
5.5271	0.62504	6.2496	0.63269
5.5221	0.62376	6.2822	0.63153
5.5172	0.62248	6.2976	0.6036
5.5122	0.6212	6.2771	0.64632
5.5072	0.61992	6.2903	0.64903
5.5022	0.61864	6.2422	0.64614
5.4972	0.61736	6.3009	0.6197
5.4922	0.61608	6.2874	0.66539
5.4873	0.6148	6.2818	0.63168
5.4823	0.61352	6.2619	0.63125
5.4773	0.61224	6.2673	0.63252
5.4723	0.61096	6.2653	0.65228
5.4673	0.60968	6.2532	0.65534
5.4623	0.6084	6.2902	0.68192
5.4574	0.60712	6.2806	0.66187
5.4524	0.60584	6.315	0.70764
5.4474	0.60456	6.3111	0.72272
5.4424	0.60328	6.2788	0.69256
5.4374	0.602	6.3035	0.70725
5.4324	0.60072	6.2674	0.71962
5.4275	0.59944	6.3069	0.71634
5.4225	0.59816	6.2961	0.74416
5.4175	0.59688	6.2843	0.72267
5.4125	0.5956	6.3074	0.75086
5.4075	0.59432	6.2853	0.80868
5.4025	0.59304	6.2397	0.78067
5.3976	0.59176	6.2739	0.77424
5.3926	0.59048	6.2642	0.79217
5.3876	0.5892	6.2796	0.7754
5.3826	0.58792	6.2583	0.78383
5.3776	0.58664	6.2263	0.76094
5.3727	0.58536	6.1732	0.73517
5.3677	0.58408	6.2081	0.76432
5.3627	0.5828	6.2205	0.76575
5.3577	0.58152	6.2451	0.71736
5.3527	0.58024	6.2016	0.72682
5.3477	0.57896	6.2253	0.7775
5.3428	0.57768	6.2393	0.80956
5.3378	0.5764	6.2432	0.76747
5.3328	0.57512	6.26	0.77884
5.3278	0.57384	6.2327	0.73606
5.3228	0.57256	6.2097	0.73984
5.3178	0.57128	6.247	0.72895
5.3129	0.57	6.2855	0.723
5.3121	0.57	6.2878	0.67933
5.3113	0.57	6.2293	0.69938
5.3105	0.57	6.2558	0.7
5.3097	0.57	6.2335	0.73163
5.309	0.57	6.2367	0.7118
5.3082	0.57	6.1674	0.71754
5.3074	0.57	6.2436	0.70678
5.3066	0.57	6.2204	0.6936
5.3059	0.57	6.2767	0.69287
5.3051	0.57	6.2878	0.68239
5.3043	0.57	6.2622	0.7042
5.3035	0.57	6.2424	0.69257
5.3028	0.57	6.2938	0.77196
5.302	0.57	6.2582	0.72733
5.3012	0.57	6.32	0.71209
5.3004	0.57	6.3711	0.68905
5.2996	0.57	6.34	0.70825
5.2989	0.57	6.3391	0.72522
5.2981	0.57	6.3299	0.77165
5.2973	0.57	6.3239	0.71928
5.2965	0.57	6.3325	0.72183
5.2958	0.57	6.3451	0.78672
5.295	0.57	6.291	0.71643
5.2942	0.57	6.3338	0.77872
5.2934	0.57	6.3374	0.69669
5.2927	0.57	6.3343	0.69851
5.2919	0.57	6.3402	0.67113
5.2911	0.57	6.3093	0.72524
5.2903	0.57	6.3262	0.67849
5.2895	0.57	6.3519	0.66426
5.2888	0.57	6.3834	0.67077
5.288	0.57	6.3798	0.65649
5.2872	0.57	6.3503	0.69618
5.2864	0.57	6.3747	0.66702
5.2857	0.57	6.3768	0.62971
5.2849	0.57	6.3506	0.62847
5.2841	0.57	6.3725	0.68857
5.2833	0.57	6.3464	0.6484
5.2825	0.57	6.307	0.61287
5.2818	0.57	6.3223	0.65432
5.281	0.57	6.3233	0.6314
5.2802	0.57	6.3394	0.68333
5.2794	0.57	6.3307	0.68707
5.2787	0.57	6.3394	0.68222
5.2779	0.57	6.3342	0.6362
5.2771	0.57	6.3658	0.65111
5.2763	0.57	6.3425	0.65961
5.2756	0.57	6.3654	0.66519
5.2748	0.57	6.3661	0.67972
5.274	0.57	6.3732	0.68637
5.2647	0.5676	6.382	0.64492
5.2554	0.5652	6.4046	0.64065
5.2462	0.5628	6.3992	0.63714
5.2369	0.5604	6.3949	0.60962
5.2276	0.558	6.3942	0.64968
5.2183	0.5556	6.4143	0.65411
5.209	0.5532	6.4383	0.61286
5.1998	0.5508	6.3975	0.63375
5.1905	0.5484	6.4438	0.61038
5.1812	0.546	6.4132	0.63674
5.1719	0.5436	6.3913	0.62935
5.1626	0.5412	6.3737	0.61288
5.1534	0.5388	6.403	0.61513
5.1441	0.5364	6.4403	0.62526
5.1348	0.534	6.4024	0.63306
5.1255	0.5316	6.4033	0.66907
5.1162	0.5292	6.4232	0.65681
5.107	0.5268	6.3849	0.65315
5.0977	0.5244	6.3852	0.63857
5.0884	0.522	6.3212	0.65969
5.0791	0.5196	6.3811	0.71562
5.0698	0.5172	6.3887	0.72192
5.0606	0.5148	6.3538	0.72352
5.0513	0.5124	6.3849	0.69477
5.042	0.51	6.3958	0.72947
5.0327	0.5076	6.3771	0.68
5.0234	0.5052	6.3978	0.71753
5.0142	0.5028	6.3292	0.68718
5.0049	0.5004	6.3898	0.72305
4.9956	0.498	6.3788	0.72932
4.9863	0.4956	6.3633	0.6841
4.977	0.4932	6.3434	0.66
4.9678	0.4908	6.3853	0.69139
4.9585	0.4884	6.42	0.70129
4.9492	0.486	6.3646	0.68033
4.9399	0.4836	6.3542	0.68273
4.9306	0.4812	6.388	0.70547
4.9214	0.4788	6.3695	0.67639
4.9121	0.4764	6.344	0.68044
4.9028	0.474	6.3267	0.64768
4.8935	0.4716	6.3645	0.68175
4.8842	0.4692	6.3219	0.70852
4.875	0.4668	6.3355	0.65548
4.8657	0.4644	6.3207	0.69483
4.8564	0.462	6.3316	0.69684
4.8471	0.4596	6.3356	0.68721
4.8378	0.4572	6.3861	0.70506
4.8286	0.4548	6.3544	0.67953
4.8193	0.4524	6.3728	0.70891
4.81	0.45	6.3733	0.68436
4.806	0.45	6.3816	0.72784
4.802	0.45	6.3551	0.69981
4.798	0.45	6.3625	0.71915
4.794	0.45	6.3056	0.69726
4.79	0.45	6.3662	0.75718
4.786	0.45	6.3421	0.7406
4.782	0.45	6.3506	0.71032
4.778	0.45	6.3071	0.77821
4.774	0.45	6.2957	0.75669
4.77	0.45	6.2944	0.75505
4.766	0.45	6.2867	0.79663
4.762	0.45	6.2714	0.76412
4.758	0.45	6.2251	0.79
4.754	0.45	6.3109	0.75733
4.75	0.45	6.2683	0.75849
4.746	0.45	6.3148	0.72925
4.742	0.45	6.2702	0.79344
4.738	0.45	6.3	0.80405
4.734	0.45	6.2649	0.83208
4.73	0.45	6.273	0.85159
4.726	0.45	6.2874	0.86914
4.722	0.45	6.31	0.80052
4.718	0.45	6.3171	0.81518
4.714	0.45	6.3024	0.8719
4.71	0.45	6.3083	0.8531
4.706	0.45	6.3292	0.8351
4.702	0.45	6.305	0.8404
4.698	0.45	6.2871	0.838
4.694	0.45	6.2886	0.84929
4.69	0.45	6.2756	0.87135
4.686	0.45	6.3076	0.82054
4.682	0.45	6.3097	0.84556
4.678	0.45	6.2811	0.7977
4.674	0.45	6.2898	0.82203
4.67	0.45	6.2952	0.84
4.666	0.45	6.3128	0.7932
4.662	0.45	6.3276	0.8187
4.658	0.45	6.2644	0.80344
4.654	0.45	6.3182	0.78713
4.65	0.45	6.2592	0.81346
4.646	0.45	6.2861	0.78682
4.642	0.45	6.3032	0.76476
4.638	0.45	6.2544	0.77849
4.634	0.45	6.2793	0.73333
4.63	0.45	6.2539	0.75148
4.626	0.45	6.2574	0.731
4.622	0.45	6.2908	0.81541
4.618	0.45	6.2677	0.77583
4.614	0.45	6.3006	0.76778
4.61	0.45	6.2612	0.73884
4.5991	0.4636	6.2788	0.77174
4.5883	0.4772	6.28	0.75297
4.5774	0.4908	6.2431	0.75271
4.5666	0.5044	6.2357	0.7513
4.5557	0.518	6.1926	0.75982
4.5449	0.5316	6.2768	0.73086
4.534	0.5452	6.2525	0.74906
4.5231	0.5588	6.216	0.75395
4.5123	0.5724	6.2624	0.75214
4.5014	0.586	6.2746	0.7427
4.4906	0.5996	6.3148	0.72812
4.4797	0.6132	6.3082	0.78085
4.4689	0.6268	6.2936	0.7648
4.458	0.6404	6.2689	0.76474
4.4471	0.654	6.2822	0.74607
4.4363	0.6676	6.2541	0.77714
4.4254	0.6812	6.2451	0.72063
4.4146	0.6948	6.2594	0.78796
4.4037	0.7084	6.2329	0.75538
4.3929	0.722	6.2666	0.75805
4.382	0.7356	6.2427	0.75175
4.3711	0.7492	6.2194	0.75139
4.3603	0.7628	6.2323	0.74516
4.3494	0.7764	6.1962	0.72595
4.3386	0.79	6.1745	0.75034
4.3277	0.8036	6.1715	0.70835
4.3169	0.8172	6.2259	0.73817
4.306	0.8308	6.1887	0.76678
4.2951	0.8444	6.1734	0.75224
4.2843	0.858	6.1771	0.73968
4.2734	0.8716	6.2487	0.76773
4.2626	0.8852	6.2192	0.75862
4.2517	0.8988	6.1891	0.78851
4.2409	0.9124	6.1492	0.72865
4.23	0.926	6.1943	0.73717
4.2191	0.9396	6.1999	0.69432
4.2083	0.9532	6.1623	0.68428
4.1974	0.9668	6.2246	0.69854
4.1866	0.9804	6.1607	0.74071
4.1757	0.994	6.1803	0.74137
4.1649	1.0076	6.1868	0.74321
4.154	1.0212	6.1416	0.7263
4.1431	1.0348	6.1552	0.68548
4.1323	1.0484	6.1961	0.7
4.1214	1.062	6.201	0.70778
4.1106	1.0756	6.2155	0.72129
4.0997	1.0892	6.1578	0.70427
4.0889	1.1028	6.2088	0.70908
4.078	1.1164	6.1308	0.72874
4.0671	1.13	6.119	0.6611
4.0599	1.1338	6.117	0.70099
4.0527	1.1377	6.1176	0.69477
4.0455	1.1415	6.1654	0.6648
4.0383	1.1454	6.149	0.70031
4.031	1.1492	6.1528	0.70427
4.0238	1.153	6.1972	0.67692
4.0166	1.1569	6.1724	0.7081
4.0094	1.1607	6.1897	0.70457
4.0021	1.1646	6.183	0.76075
3.9949	1.1684	6.1985	0.70434
3.9877	1.1722	6.2038	0.785
3.9805	1.1761	6.1903	0.75905
3.9732	1.1799	6.1883	0.73953
3.966	1.1838	6.1723	0.74301
3.9588	1.1876	6.2156	0.75918
3.9516	1.1914	6.2523	0.7453
3.9444	1.1953	6.248	0.73269
3.9371	1.1991	6.2064	0.75298
3.9299	1.203	6.2622	0.77207
3.9227	1.2068	6.2364	0.70283
3.9155	1.2106	6.2185	0.74153
3.9082	1.2145	6.2437	0.74667
3.901	1.2183	6.1768	0.71927
3.8938	1.2222	6.205	0.7054
3.8866	1.226	6.2015	0.69212
3.8793	1.2298	6.1718	0.67807
3.8721	1.2337	6.1506	0.67179
3.8649	1.2375	6.1408	0.6944
3.8577	1.2414	6.1527	0.64045
3.8505	1.2452	6.1796	0.70101
3.8432	1.249	6.1438	0.64215
3.836	1.2529	6.1971	0.63449
3.8288	1.2567	6.1838	0.67
3.8216	1.2606	6.1452	0.66767
3.8143	1.2644	6.1713	0.70129
3.8071	1.2682	6.2161	0.66605
3.7999	1.2721	6.1908	0.66425
3.7927	1.2759	6.1692	0.64813
3.7855	1.2798	6.1649	0.63422
3.7782	1.2836	6.1515	0.67663
3.771	1.2874	6.1225	0.66219
3.7638	1.2913	6.1909	0.63216
3.7566	1.2951	6.1568	0.64643
3.7493	1.299	6.1828	0.6175
3.7421	1.3028	6.1372	0.6293
3.7349	1.3066	6.1462	0.65345
3.7277	1.3105	6.1427	0.64563
3.7204	1.3143	6.132	0.61457
3.7132	1.3182	6.1194	0.64095
3.706	1.322	6.0994	0.58505
3.7028	1.3214	6.135	0.59901
3.6996	1.3207	6.1064	0.53521
3.6964	1.3201	6.0779	0.64081
3.6932	1.3194	6.1214	0.67514
3.69	1.3188	6.0703	0.63206
3.6868	1.3182	6.1261	0.66893
3.6836	1.3175	6.1177	0.70832
3.6804	1.3169	6.1665	0.69118
3.6772	1.3162	6.0845	0.65849
3.674	1.3156	6.1465	0.67077
3.6708	1.315	6.0681	0.65375
3.6676	1.3143	6.1408	0.67632
3.6644	1.3137	6.1278	0.6716
3.6612	1.313	6.0977	0.6305
3.658	1.3124	6.1636	0.64253
3.6548	1.3118	6.1359	0.6651
3.6516	1.3111	6.0753	0.65843
3.6484	1.3105	6.0875	0.63094
3.6452	1.3098	6.07	0.59706
3.642	1.3092	6.096	0.59182
3.6388	1.3086	6.057	0.606
3.6356	1.3079	6.0205	0.59975
3.6324	1.3073	6.0091	0.58727
3.6292	1.3066	6.0115	0.59972
3.626	1.306	6.0014	0.578
3.6228	1.3054	5.9815	0.57726
3.6196	1.3047	6.03	0.60919
3.6164	1.3041	5.9979	0.58897
3.6132	1.3034	5.9978	0.57346
3.61	1.3028	6.0212	0.54758
3.6068	1.3022	5.9627	0.6
3.6036	1.3015	6.0775	0.57557
3.6004	1.3009	6.0209	0.52844
3.5972	1.3002	6.0275	0.50896
3.594	1.2996	6.0442	0.54282
3.5908	1.299	5.9604	0.52411
3.5876	1.2983	5.9796	0.51456
3.5844	1.2977	5.9558	0.52198
3.5812	1.297	5.9735	0.53953
3.578	1.2964	5.9365	0.53912
3.5748	1.2958	5.9315	0.45629
3.5716	1.2951	5.9161	0.50636
3.5684	1.2945	5.8913	0.42764
3.5652	1.2938	5.94	0.43494
3.562	1.2932	5.9101	0.52286
3.5588	1.2926	5.8607	0.49862
3.5556	1.2919	5.9164	0.4804
3.5524	1.2913	5.8984	0.43376
3.5492	1.2906	5.8694	0.53373
3.546	1.29	5.8293	0.52947
3.5406	1.2934	5.8355	0.49326
3.5352	1.2969	5.8153	0.50283
3.5297	1.3003	5.9368	0.49032
3.5243	1.3037	5.7771	0.54893
3.5189	1.3071	5.8165	0.51976
3.5135	1.3106	5.7714	0.5254
3.508	1.314	5.7642	0.53762
3.5026	1.3174	5.7879	0.53887
3.4972	1.3209	5.8092	0.54688
3.4918	1.3243	5.7701	0.56059
3.4863	1.3277	5.7594	0.51129
3.4809	1.3311	5.749	0.5571
3.4755	1.3346	5.7956	0.60519
3.4701	1.338	5.7805	0.56513
3.4646	1.3414	5.7444	0.58094
3.4592	1.3449	5.7637	0.68868
3.4538	1.3483	5.738	0.6075
3.4484	1.3517	5.7433	0.58899
3.4429	1.3551	5.7259	0.64179
3.4375	1.3586	5.7476	0.6736
3.4321	1.362	5.7327	0.66714
3.4267	1.3654	5.7007	0.58929
3.4212	1.3689	5.7149	0.61264
3.4158	1.3723	5.731	0.62717
3.4104	1.3757	5.7083	0.59839
3.405	1.3791	5.662	0.55663
3.3995	1.3826	5.6487	0.57727
3.3941	1.386	5.6558	0.58057
3.3887	1.3894	5.6816	0.53971
3.3833	1.3929	5.6582	0.55269
3.3778	1.3963	5.6873	0.61796
3.3724	1.3997	5.6799	0.64103
3.367	1.4031	5.6655	0.62153
3.3616	1.4066	5.6666	0.57245
3.3561	1.41	5.6377	0.56524
3.3507	1.4134	5.6256	0.609
3.3453	1.4169	5.5441	0.59422
3.3399	1.4203	5.607	0.56855
3.3344	1.4237	5.6106	0.63617
3.329	1.4271	5.5572	0.5336
3.3236	1.4306	5.6077	0.5703
3.3182	1.434	5.57	0.57733
3.3127	1.4374	5.5611	0.56559
3.3073	1.4409	5.5927	0.58715
3.3019	1.4443	5.5772	0.62846
3.2965	1.4477	5.571	0.66537
3.291	1.4511	5.5159	0.66639
3.2856	1.4546	5.5753	0.70184
3.2802	1.458	5.5285	0.67287
3.2748	1.4614	5.5629	0.5984
3.2759	1.462	5.5688	0.58662
3.277	1.4626	5.5765	0.62462
3.2781	1.4631	5.5684	0.56444
3.2792	1.4637	5.5218	0.56864
3.2803	1.4643	5.531	0.55368
3.2814	1.4649	5.5784	0.57595
3.2825	1.4654	5.5586	0.51905
3.2836	1.466	5.5592	0.54526
3.2847	1.4666	5.5281	0.53612
3.2858	1.4671	5.5587	0.46452
3.2869	1.4677	5.567	0.43341
3.288	1.4683	5.5479	0.49225
3.2891	1.4689	5.5111	0.48804
3.2902	1.4694	5.506	0.52903
3.2913	1.47	5.5437	0.53921
3.2924	1.4706	5.514	0.51756
3.2935	1.4711	5.518	0.511
3.2946	1.4717	5.5356	0.53616
3.2958	1.4723	5.5351	0.56492
3.2969	1.4729	5.5328	0.52033
3.298	1.4734	5.5506	0.55965
3.2991	1.474	5.5347	0.55396
3.3002	1.4746	5.5296	0.5536
3.3013	1.4751	5.525	0.55028
3.3024	1.4757	5.5385	0.57528
3.3035	1.4763	5.5126	0.65937
3.3046	1.4769	5.4682	0.59262
3.3057	1.4774	5.4391	0.658
3.3068	1.478	5.4174	0.66688
3.3079	1.4786	5.4062	0.62982
3.309	1.4791	5.4127	0.59136
3.3101	1.4797	5.3971	0.65026
3.3112	1.4803	5.3919	0.6181
3.3123	1.4809	5.4015	0.60152
3.3134	1.4814	5.3629	0.50838
3.3145	1.482	5.4011	0.60038
3.3156	1.4826	5.4596	0.60902
3.3167	1.4831	5.3753	0.56935
3.3178	1.4837	5.4132	0.5898
3.319	1.4843	5.3598	0.58928
3.3201	1.4849	5.3095	0.5623
3.3212	1.4854	5.3974	0.574
3.3223	1.486	5.3646	0.58747
3.3234	1.4866	5.3736	0.59274
3.3245	1.4871	5.3312	0.59858
3.3256	1.4877	5.3003	0.55262
3.3267	1.4883	5.3196	0.55664
3.3278	1.4889	5.3313	0.53723
3.3289	1.4894	5.3527	0.58206
3.33	1.49	5.3716	0.57339
3.3292	1.4916	5.3427	0.54682
3.3284	1.4932	5.28	0.50083
3.3276	1.4948	5.3261	0.54259
3.3268	1.4964	5.3381	0.57012
3.326	1.498	5.2911	0.51404
3.3252	1.4996	5.3103	0.48985
3.3244	1.5012	5.2848	0.46778
3.3236	1.5028	5.3048	0.52133
3.3228	1.5044	5.3087	0.51887
3.322	1.506	5.2767	0.5444
3.3212	1.5076	5.2406	0.49248
3.3204	1.5092	5.2845	0.50821
3.3196	1.5108	5.1846	0.48821
3.3188	1.5124	5.242	0.49755
3.318	1.514	5.2192	0.5
3.3172	1.5156	5.2504	0.50145
3.3164	1.5172	5.2391	0.55071
3.3156	1.5188	5.2162	0.58923
3.3148	1.5204	5.2062	0.62083
3.314	1.522	5.2156	0.64294
3.3132	1.5236	5.2408	0.56765
3.3124	1.5252	5.2487	0.54038
3.3116	1.5268	5.2636	0.5406
3.3108	1.5284	5.2613	0.49677
3.31	1.53	5.2067	0.53368
3.3092	1.5316	5.2565	0.50268
3.3084	1.5332	5.239	0.46988
3.3076	1.5348	5.2465	0.45831
3.3068	1.5364	5.2464	0.434
3.306	1.538	5.1948	0.4084
3.3052	1.5396	5.2335	0.45636
3.3044	1.5412	5.2375	0.46233
3.3036	1.5428	5.2924	0.49827
3.3028	1.5444	5.2578	0.47909
3.302	1.546	5.2608	0.51
3.3012	1.5476	5.2815	0.51021
3.3004	1.5492	5.2935	0.52769
3.2996	1.5508	5.2433	0.57927
3.2988	1.5524	5.2796	0.52235
3.298	1.554	5.2546	0.52481
3.2972	1.5556	5.2783	0.49793
3.2964	1.5572	5.2672	0.50381
3.2956	1.5588	5.2749	0.47971
3.2948	1.5604	5.2772	0.47587
3.294	1.562	5.2582	0.44
3.2932	1.5636	5.2546	0.46136
3.2924	1.5652	5.1903	0.48317
3.2916	1.5668	5.3004	0.46308
3.2908	1.5684	5.3141	0.4512
3.29	1.57	5.3255	0.49734
3.291	1.567	5.3473	0.49736
3.292	1.564	5.3228	0.47241
3.293	1.561	5.3216	0.46311
3.2939	1.5579	5.3308	0.51287
3.2949	1.5549	5.3371	0.49688
3.2959	1.5519	5.3183	0.52944
3.2969	1.5489	5.296	0.48182
3.2979	1.5459	5.2544	0.50411
3.2989	1.5429	5.2743	0.48067
3.2998	1.5398	5.2613	0.49261
3.3008	1.5368	5.2587	0.46953
3.3018	1.5338	5.2915	0.50851
3.3028	1.5308	5.2411	0.41222
3.3038	1.5278	5.2484	0.436
3.3048	1.5248	5.2531	0.46455
3.3058	1.5218	5.2642	0.47316
3.3067	1.5187	5.2616	0.51981
3.3077	1.5157	5.2653	0.48653
3.3087	1.5127	5.2883	0.5408
3.3097	1.5097	5.2555	0.585
3.3107	1.5067	5.2839	0.56624
3.3117	1.5037	5.2549	0.56283
3.3126	1.5006	5.2539	0.62881
3.3136	1.4976	5.28	0.578
3.3146	1.4946	5.2535	0.62333
3.3156	1.4916	5.2548	0.65159
3.3166	1.4886	5.2583	0.63287
3.3176	1.4856	5.3012	0.62898
3.3186	1.4826	5.26	0.53316
3.3195	1.4795	5.2474	0.6081
3.3205	1.4765	5.247	0.55676
3.3215	1.4735	5.2213	0.62715
3.3225	1.4705	5.2519	0.60037
3.3235	1.4675	5.2847	0.61484
3.3245	1.4645	5.2441	0.68672
3.3254	1.4614	5.2762	0.55778
3.3264	1.4584	5.2717	0.64426
3.3274	1.4554	5.2427	0.62157
3.3284	1.4524	5.2224	0.56911
3.3294	1.4494	5.2735	0.55027
3.3304	1.4464	5.2566	0.59837
3.3314	1.4434	5.2724	0.55609
3.3323	1.4403	5.2493	0.64465
3.3333	1.4373	5.2119	0.62566
3.3343	1.4343	5.2661	0.62898
3.3353	1.4313	5.2162	0.61192
3.3363	1.4283	5.2981	0.64569
3.3373	1.4253	5.2707	0.59952
3.3382	1.4222	5.2933	0.57429
3.3392	1.4192	5.2691	0.55903
3.3386	1.4222	5.2192	0.58347
3.338	1.4252	5.2162	0.58692
3.3374	1.4281	5.2236	0.61455
3.3368	1.4311	5.2202	0.60651
3.3362	1.4341	5.2622	0.59626
3.3356	1.437	5.2612	0.57713
3.335	1.44	5.2331	0.53758
3.3344	1.443	5.2666	0.55356
3.3338	1.4459	5.2155	0.57866
3.3331	1.4489	5.2334	0.50857
3.3325	1.4519	5.214	0.57698
3.3319	1.4549	5.2402	0.59575
3.3313	1.4578	5.2108	0.54078
3.3307	1.4608	5.18	0.51649
3.3301	1.4638	5.1376	0.50286
3.3295	1.4667	5.2124	0.55053
3.3289	1.4697	5.1643	0.5472
3.3283	1.4727	5.2042	0.51547
3.3277	1.4756	5.1733	0.5232
3.3271	1.4786	5.2003	0.59231
3.3265	1.4816	5.1643	0.61475
3.3259	1.4845	5.1198	0.60828
3.3252	1.4875	5.2085	0.54315
3.3246	1.4905	5.1656	0.50941
3.324	1.4934	5.1354	0.46852
3.3234	1.4964	5.1365	0.4705
3.3228	1.4994	5.1062	0.49069
3.3222	1.5023	5.0613	0.48125
3.3216	1.5053	5.0839	0.5187
3.321	1.5083	5.101	0.48545
3.3204	1.5112	5.0583	0.52862
3.3198	1.5142	5.1012	0.47712
3.3192	1.5172	5.0764	0.46917
3.3186	1.5202	5.0834	0.43978
3.3179	1.5231	5.06	0.4182
3.3173	1.5261	5.0565	0.43129
3.3167	1.5291	5.0682	0.43958
3.3161	1.532	5.0773	0.44392
3.3155	1.535	5.0575	0.46505
3.3149	1.538	5.1054	0.50703
3.3143	1.5409	5.0648	0.4357
3.3137	1.5439	5.0583	0.48431
3.3131	1.5469	5.0619	0.47403
3.3125	1.5498	5.0122	0.4833
3.3119	1.5528	5.0516	0.46985
3.3113	1.5558	5.0722	0.52957
3.3106	1.5587	5.055	0.46035
3.31	1.5617	5.071	0.52104
3.3094	1.5647	5.0231	0.43688
3.3088	1.5676	5.0031	0.4306
3.3076	1.5671	5.0045	0.41552
3.3064	1.5666	4.9654	0.40359
3.3052	1.566	4.9649	0.33907
3.304	1.5655	4.9457	0.30126
3.3028	1.5649	4.9323	0.29863
3.3016	1.5644	4.812	0.37435
3.3003	1.5638	4.7961	0.40261
3.2991	1.5633	4.806	0.43688
3.2979	1.5627	4.797	0.40348
3.2967	1.5622	4.79	0.39558
3.2955	1.5617	4.7708	0.38231
3.2943	1.5611	4.7615	0.36617
3.2931	1.5606	4.809	0.36083
3.2919	1.56	4.7491	0.36364
3.2907	1.5595	4.7104	0.33699
3.2894	1.5589	4.6723	0.37071
3.2882	1.5584	4.7124	0.38455
3.287	1.5579	4.664	0.32967
3.2858	1.5573	4.707	0.33516
3.2846	1.5568	4.7287	0.34422
3.2834	1.5562	4.7258	0.34581
3.2822	1.5557	4.737	0.36784
3.281	1.5551	4.7241	0.36951
3.2798	1.5546	4.7318	0.3836
3.2785	1.554	4.7028	0.35219
3.2773	1.5535	4.6714	0.34409
3.2761	1.553	4.6637	0.35662
3.2749	1.5524	4.6997	0.37228
3.2737	1.5519	4.705	0.369
3.2725	1.5513	4.7229	0.35661
3.2713	1.5508	4.6539	0.42783
3.2701	1.5502	4.6536	0.37981
3.2689	1.5497	4.6306	0.38048
3.2676	1.5491	4.6672	0.37062
3.2664	1.5486	4.6589	0.38065
3.2652	1.5481	4.6417	0.41452
3.264	1.5475	4.6815	0.40775
3.2628	1.547	4.6872	0.39745
3.2616	1.5464	4.6753	0.35106
3.2604	1.5459	4.7151	0.3383
3.2592	1.5453	4.6616	0.37397
3.258	1.5448	4.6692	0.36128
3.2567	1.5442	4.6595	0.41417
3.2555	1.5437	4.6397	0.39701
3.2543	1.5432	4.6267	0.34086
3.2531	1.5426	4.5735	0.37583
3.2519	1.5421	4.6065	0.39105
3.2507	1.5415	4.6102	0.37525
3.2495	1.541	4.6024	0.34908
3.2483	1.5404	4.5882	0.36796
3.2483	1.5454	4.625	0.34276
3.2484	1.5503	4.6014	0.3525
3.2485	1.5552	4.5868	0.32746
3.2486	1.5601	4.6115	0.36598
3.2486	1.5651	4.5721	0.33214
3.2487	1.57	4.614	0.38426
3.2488	1.5749	4.6498	0.39115
3.2489	1.5799	4.5864	0.33377
3.249	1.5848	4.5739	0.35026
3.249	1.5897	4.5787	0.39584
3.2491	1.5946	4.6042	0.33447
3.2492	1.5996	4.5961	0.3718
3.2493	1.6045	4.539	0.35564
3.2493	1.6094	4.5522	0.39237
3.2494	1.6144	4.5824	0.40765
3.2495	1.6193	4.5261	0.40824
3.2496	1.6242	4.5635	0.43882
3.2496	1.6291	4.572	0.40988
3.2497	1.6341	4.552	0.38544
3.2498	1.639	4.5457	0.35704
3.2499	1.6439	4.5505	0.40055
3.25	1.6489	4.5242	0.38352
3.25	1.6538	4.48	0.41364
3.2501	1.6587	4.4473	0.39803
3.2502	1.6636	4.4808	0.42962
3.2503	1.6686	4.4755	0.46106
3.2503	1.6735	4.4292	0.4224
3.2504	1.6784	4.4223	0.39731
3.2505	1.6834	4.4298	0.40239
3.2506	1.6883	4.4539	0.45092
3.2506	1.6932	4.4786	0.40899
3.2507	1.6981	4.4895	0.38429
3.2508	1.7031	4.4769	0.45405
3.2509	1.708	4.4681	0.45051
3.251	1.7129	4.4474	0.46674
3.251	1.7178	4.4524	0.40788
3.2511	1.7228	4.4243	0.47643
3.2512	1.7277	4.4553	0.40712
3.2513	1.7326	4.4463	0.44812
3.2513	1.7376	4.4322	0.39625
3.2514	1.7425	4.445	0.388
3.2515	1.7474	4.4508	0.37367
3.2516	1.7523	4.4059	0.38495
3.2516	1.7573	4.3934	0.43268
3.2517	1.7622	4.3601	0.46342
3.2518	1.7671	4.401	0.44639
3.2519	1.7721	4.4006	0.48162
3.252	1.777	4.4046	0.4386
3.252	1.7819	4.3626	0.40306
3.2521	1.7868	4.4077	0.51778
3.2497	1.7877	4.4195	0.41171
3.2472	1.7886	4.4271	0.42059
3.2448	1.7895	4.4056	0.41359
3.2423	1.7904	4.411	0.40396
3.2399	1.7913	4.4133	0.40049
3.2375	1.7922	4.4402	0.42653
3.235	1.793	4.463	0.41273
3.2326	1.7939	4.3861	0.44971
3.2301	1.7948	4.4423	0.44066
3.2277	1.7957	4.3987	0.45621
3.2252	1.7966	4.374	0.45243
3.2228	1.7975	4.4293	0.46222
3.2204	1.7984	4.4089	0.39702
3.2179	1.7993	4.4206	0.43412
3.2155	1.8001	4.4044	0.41902
3.213	1.801	4.3886	0.42308
3.2106	1.8019	4.3809	0.44091
3.2081	1.8028	4.391	0.37317
3.2057	1.8037	4.3439	0.4239
3.2033	1.8046	4.342	0.41507
3.2008	1.8055	4.3846	0.39453
3.1984	1.8063	4.3579	0.40936
3.1959	1.8072	4.3368	0.37581
3.1935	1.8081	4.3564	0.38946
3.1911	1.809	4.3054	0.39129
3.1886	1.8099	4.3216	0.374
3.1862	1.8108	4.2703	0.34112
3.1837	1.8117	4.3323	0.34414
3.1813	1.8126	4.32	0.37732
3.1788	1.8134	4.3235	0.44348
3.1764	1.8143	4.3294	0.38818
3.174	1.8152	4.2836	0.38421
3.1715	1.8161	4.2846	0.45038
3.1691	1.817	4.3429	0.37691
3.1666	1.8179	4.2924	0.38992
3.1642	1.8188	4.3442	0.38682
3.1617	1.8196	4.3172	0.41523
3.1593	1.8205	4.3135	0.37277
3.1569	1.8214	4.3275	0.4465
3.1544	1.8223	4.3226	0.40662
3.152	1.8232	4.2764	0.41536
3.1495	1.8241	4.3327	0.44704
3.1471	1.825	4.3338	0.49042
3.1447	1.8259	4.334	0.52515
3.1422	1.8267	4.2826	0.54476
3.1398	1.8276	4.2027	0.55676
3.1373	1.8285	4.2463	0.63167
3.1349	1.8294	4.2218	0.51328
3.1324	1.8303	4.2667	0.64455
3.13	1.8312	4.2574	0.55854
3.1292	1.8324	4.1796	0.49381
3.1284	1.8335	4.2041	0.51971
3.1276	1.8347	4.1908	0.51914
3.1268	1.8359	4.2561	0.40938
3.126	1.8371	4.2446	0.54076
3.1252	1.8382	4.1096	0.49087
3.1244	1.8394	4.1657	0.50123
3.1236	1.8406	4.1904	0.45782
3.1228	1.8418	4.2225	0.45589
3.122	1.8429	4.2527	0.40873
3.1212	1.8441	4.2136	0.48099
3.1204	1.8453	4.2673	0.50082
3.1196	1.8465	4.2446	0.46194
3.1188	1.8476	4.1994	0.51579
3.118	1.8488	4.1713	0.50222
3.1172	1.85	4.1913	0.4818
3.1164	1.8512	4.1619	0.5107
3.1156	1.8524	4.2217	0.59203
3.1148	1.8535	4.1653	0.5493
3.114	1.8547	4.1665	0.57606
3.1132	1.8559	4.1538	0.58794
3.1124	1.8571	4.1694	0.57721
3.1116	1.8582	4.1802	0.60148
3.1108	1.8594	4.1973	0.64467
3.11	1.8606	4.1415	0.65183
3.1092	1.8618	4.1685	0.56275
3.1084	1.8629	4.0669	0.59654
3.1076	1.8641	4.0641	0.57884
3.1068	1.8653	4.0939	0.55469
3.106	1.8665	4.1176	0.54692
3.1052	1.8676	4.072	0.5873
3.1044	1.8688	4.045	0.52727
3.1036	1.87	4.0782	0.6246
3.1028	1.8712	4.0637	0.56125
3.102	1.8724	4.054	0.5957
3.1012	1.8735	4.0852	0.63828
3.1004	1.8747	4.0906	0.64439
3.0996	1.8759	4.1185	0.63275
3.0988	1.8771	4.1014	0.67575
3.098	1.8782	4.1004	0.706
3.0972	1.8794	4.1124	0.73305
3.0964	1.8806	4.1729	0.69712
3.0956	1.8818	4.1654	0.68706
3.0948	1.8829	4.1375	0.78144
3.094	1.8841	4.1415	0.78167
3.0932	1.8853	4.1177	0.6912
3.0924	1.8865	4.1501	0.68993
3.0916	1.8876	4.1352	0.70198
3.0908	1.8888	4.0782	0.73925
3.09	1.89	4.08	0.67667
3.0884	1.8908	4.1405	0.72342
3.0868	1.8916	4.1178	0.70816
3.0852	1.8924	4.1582	0.72667
3.0836	1.8932	4.1262	0.7493
3.082	1.894	4.1346	0.71741
3.0804	1.8948	4.1357	0.78414
3.0788	1.8956	4.2077	0.72484
3.0772	1.8964	4.1871	0.71276
3.0756	1.8972	4.1963	0.73033
3.074	1.898	4.2367	0.75795
3.0724	1.8988	4.2503	0.7903
3.0708	1.8996	4.23	0.81803
3.0692	1.9004	4.2427	0.8163
3.0676	1.9012	4.2502	0.8273
3.066	1.902	4.2249	0.84695
3.0644	1.9028	4.2104	0.82849
3.0628	1.9036	4.2121	0.82889
3.0612	1.9044	4.2439	0.78246
3.0596	1.9052	4.2471	0.85377
3.058	1.906	4.1645	0.82596
3.0564	1.9068	4.2254	0.84395
3.0548	1.9076	4.1734	0.86525
3.0532	1.9084	4.1941	0.81746
3.0516	1.9092	4.1631	0.75181
3.05	1.91	4.1707	0.823
3.0484	1.9108	4.1262	0.73911
3.0468	1.9116	4.1214	0.74381
3.0452	1.9124	4.1174	0.78016
3.0436	1.9132	4.1161	0.84179
3.042	1.914	4.0753	0.71661
3.0404	1.9148	4.1402	0.74812
3.0388	1.9156	4.0598	0.74073
3.0372	1.9164	3.9855	0.72255
3.0356	1.9172	3.9942	0.69223
3.034	1.918	4.0101	0.7167
3.0324	1.9188	4.0191	0.66152
3.0308	1.9196	4.0234	0.66244
3.0292	1.9204	3.988	0.66021
3.0276	1.9212	3.9977	0.70439
3.026	1.922	4.0495	0.69948
3.0244	1.9228	4.0537	0.72614
3.0228	1.9236	4.0768	0.7134
3.0212	1.9244	4.0711	0.79982
3.0196	1.9252	4.0779	0.765
3.018	1.926	4.0709	0.77313
3.0164	1.9268	4.0509	0.74482
3.0148	1.9276	4.0863	0.76866
3.0132	1.9284	4.0626	0.77209
3.0116	1.9292	4.0811	0.74766
3.01	1.93	4.1153	0.78133
3.01	1.9316	4.1186	0.81482
3.01	1.9332	4.1323	0.79149
3.01	1.9348	4.0616	0.82797
3.01	1.9364	4.0748	0.87391
3.01	1.938	4.2077	0.86391
3.01	1.9396	4.1269	0.88356
3.01	1.9412	4.0649	0.94174
3.01	1.9428	4.0695	0.98595
3.01	1.9444	4.0317	0.99
3.01	1.946	4.0694	1.0053
3.01	1.9476	4.0661	1.0187
3.01	1.9492	4.1042	1.0068
3.01	1.9508	4.044	0.98023
3.01	1.9524	4.0431	0.99247
3.01	1.954	4.0362	0.98766
3.01	1.9556	4.0515	0.9945
3.01	1.9572	4.0203	0.96189
3.01	1.9588	4.0618	1.0038
3.01	1.9604	4.0192	0.95659
3.01	1.962	4.0409	0.94868
3.01	1.9636	4.0364	0.94597
3.01	1.9652	4.0348	0.94138
3.01	1.9668	4.0553	0.94137
3.01	1.9684	4.0111	0.98092
3.01	1.97	4.0709	0.97283
3.01	1.9716	4.0503	0.9675
3.01	1.9732	4.0248	0.97269
3.01	1.9748	4.0219	0.9789
3.01	1.9764	4.0393	1.0075
3.01	1.978	4.0321	1.0332
3.01	1.9796	4.0467	0.98754
3.01	1.9812	4.0569	1.0036
3.01	1.9828	4.0702	0.99191
3.01	1.9844	4.1029	0.95373
3.01	1.986	4.0967	0.9875
3.01	1.9876	4.073	0.96203
3.01	1.9892	4.1172	0.93926
3.01	1.9908	4.1328	0.93472
3.01	1.9924	4.1302	1.0343
3.01	1.994	4.1043	1.0208
3.01	1.9956	4.0834	1.0101
3.01	1.9972	4.0756	1.0417
3.01	1.9988	4.0789	1.0782
3.01	2.0004	4.1073	1.0906
3.01	2.002	4.0809	1.104
3.01	2.0036	4.0546	1.0404
3.01	2.0052	4.0844	1.0552
3.01	2.0068	4.0771	1.078
3.01	2.0084	4.0641	1.0262
3.01	2.01	4.059	1.0476
3.007	2.0158	4.0424	1.0466
3.0039	2.0215	4.0488	1.0212
3.0009	2.0273	4.0484	1.0468
2.9978	2.033	4.0677	1.0693
2.9948	2.0388	4.0875	1.0822
2.9918	2.0446	4.0685	1.0398
2.9887	2.0503	4.0882	1.0379
2.9857	2.0561	4.1067	1.0347
2.9826	2.0618	4.1326	1.0195
2.9796	2.0676	4.0888	1.0205
2.9766	2.0734	4.082	1.0143
2.9735	2.0791	4.0917	1.0043
2.9705	2.0849	4.1002	0.99578
2.9674	2.0906	4.0879	0.99778
2.9644	2.0964	4.0937	1.023
2.9614	2.1022	4.1407	1.0583
2.9583	2.1079	4.1207	0.98561
2.9553	2.1137	4.1556	1.0223
2.9522	2.1194	4.155	1.0166
2.9492	2.1252	4.207	1.0357
2.9462	2.131	4.1298	0.99534
2.9431	2.1367	4.129	1.043
2.9401	2.1425	4.1855	1.0381
2.937	2.1482	4.1417	1.0329
2.934	2.154	4.1271	0.99147
2.931	2.1598	4.0974	1.0049
2.9279	2.1655	4.114	1.0055
2.9249	2.1713	4.1402	1.0274
2.9218	2.177	4.1116	1.0686
2.9188	2.1828	4.0967	1.0244
2.9158	2.1886	4.0962	1.0614
2.9127	2.1943	4.0406	1.0328
2.9097	2.2001	4.0612	1.0818
2.9066	2.2058	4.1228	1.0925
2.9036	2.2116	4.1173	1.099
2.9006	2.2174	4.1074	1.1047
2.8975	2.2231	4.0355	1.0788
2.8945	2.2289	4.0784	1.1583
2.8914	2.2346	4.0344	1.1061
2.8884	2.2404	4.0198	1.1482
2.8854	2.2462	4.0221	1.1468
2.8823	2.2519	4.0805	1.1918
2.8793	2.2577	4.0797	1.1235
2.8762	2.2634	4.0375	1.1194
2.8732	2.2692	4.0577	1.0959
2.8702	2.275	4.0697	1.0988
2.8671	2.2807	4.068	1.1034
2.8641	2.2865	4.0515	1.0695
2.861	2.2922	4.0545	1.0876
2.858	2.298	4.0259	1.0296
2.8578	2.2984	4.0183	1.0446
2.8576	2.2988	4.0539	1.0967
2.8573	2.2992	4.1306	1.0817
2.8571	2.2996	4.1291	1.0723
2.8569	2.3	4.1557	1.093
2.8567	2.3004	4.0719	1.0281
2.8564	2.3008	4.0764	1.0815
2.8562	2.3012	4.0462	1.0208
2.856	2.3015	4.0509	1.0874
2.8558	2.3019	4.0553	1.0922
2.8556	2.3023	3.9766	1.0284
2.8553	2.3027	4.0678	1.0133
2.8551	2.3031	4.0452	1.0415
2.8549	2.3035	4.0527	1.0486
2.8547	2.3039	4.0473	1.0861
2.8545	2.3043	4.0592	1.0585
2.8542	2.3047	4.0559	1.0598
2.854	2.3051	4.065	1.0869
2.8538	2.3055	4.0408	1.076
2.8536	2.3059	3.9975	1.0914
2.8533	2.3063	4.0358	1.0812
2.8531	2.3067	4.0135	1.0293
2.8529	2.3071	4.033	1.0743
2.8527	2.3075	3.9913	1.0499
2.8525	2.3078	3.9855	1.0211
2.8522	2.3082	3.9254	1.0651
2.852	2.3086	4.0115	1.1247
2.8518	2.309	3.9745	1.0811
2.8516	2.3094	3.9748	1.0624
2.8514	2.3098	3.984	1.086
2.8511	2.3102	3.9824	1.1291
2.8509	2.3106	3.9297	1.0826
2.8507	2.311	3.8986	1.0376
2.8505	2.3114	3.9539	1.0875
2.8502	2.3118	3.9464	1.0218
2.85	2.3122	3.9498	1.0614
2.8498	2.3126	3.9084	1.06
2.8496	2.313	3.9003	1.0468
2.8494	2.3134	3.917	1.0533
2.8491	2.3138	3.9185	1.0682
2.8489	2.3141	3.9155	1.051
2.8487	2.3145	3.8611	1.0404
2.8485	2.3149	3.8874	1.0387
2.8483	2.3153	3.8861	1.067
2.848	2.3157	3.8453	1.0109
2.8478	2.3161	3.8749	1.0528
2.8476	2.3165	3.8794	1.0386
2.8474	2.3169	3.8639	1.1193
2.8471	2.3173	3.9149	1.1412
2.8469	2.3177	3.9188	1.1143
2.846	2.3209	3.8594	1.1043
2.845	2.3242	3.8322	1.0592
2.8441	2.3274	3.852	1.0336
2.8432	2.3307	3.8341	1.0369
2.8422	2.3339	3.8752	1.1072
2.8413	2.3372	3.8861	1.1357
2.8404	2.3404	3.8538	1.065
2.8394	2.3437	3.8746	1.1294
2.8385	2.3469	3.8817	1.1802
2.8375	2.3502	3.8191	1.1032
2.8366	2.3534	3.889	1.094
2.8357	2.3566	3.8485	1.1031
2.8347	2.3599	3.8682	1.1798
2.8338	2.3631	3.851	1.1617
2.8328	2.3664	3.86	1.1329
2.8319	2.3696	3.8814	1.1428
2.831	2.3729	3.8562	1.1034
2.83	2.3761	3.8019	1.13
2.8291	2.3794	3.8451	1.1292
2.8282	2.3826	3.787	1.0763
2.8272	2.3859	3.8198	1.0802
2.8263	2.3891	3.8144	1.1367
2.8253	2.3924	3.8228	1.1713
2.8244	2.3956	3.8276	1.1629
2.8235	2.3988	3.8492	1.1443
2.8225	2.4021	3.8592	1.1794
2.8216	2.4053	3.8481	1.172
2.8206	2.4086	3.8546	1.1914
2.8197	2.4118	3.8671	1.1414
2.8188	2.4151	3.8353	1.1563
2.8178	2.4183	3.8537	1.2179
2.8169	2.4216	3.8294	1.1093
2.816	2.4248	3.8513	1.1181
2.815	2.4281	3.7906	1.1049
2.8141	2.4313	3.7471	1.12
2.8131	2.4346	3.742	1.101
2.8122	2.4378	3.7426	1.0841
2.8113	2.441	3.7931	1.0795
2.8103	2.4443	3.8118	1.0914
2.8094	2.4475	3.7916	1.0961
2.8084	2.4508	3.7701	1.1244
2.8075	2.454	3.7811	1.1767
2.8066	2.4573	3.7629	1.1904
2.8056	2.4605	3.7749	1.2109
2.8047	2.4638	3.7672	1.2472
2.8038	2.467	3.7512	1.2294
2.8028	2.4703	3.7479	1.2454
2.8019	2.4735	3.7772	1.175
2.8009	2.4768	3.7651	1.1698
2.8	2.48	3.7589	1.1653
2.7703	2.4818	3.7769	1.1606
2.7405	2.4836	3.7703	1.1796
2.7108	2.4854	3.8045	1.1822
2.681	2.4872	3.8086	1.1738
2.6513	2.489	3.8221	1.1436
2.6215	2.4908	3.8132	1.1197
2.5918	2.4926	3.7782	1.1585
2.5621	2.4944	3.7696	1.1574
2.5323	2.4962	3.8072	1.1969
2.5026	2.498	3.7878	1.1351
2.4728	2.4998	3.7956	1.2251
2.4431	2.5016	3.7789	1.2659
2.4133	2.5034	3.7647	1.2189
2.3836	2.5052	3.7703	1.2466
2.3539	2.507	3.7687	1.2364
2.3241	2.5088	3.7676	1.2163
2.2944	2.5106	3.7958	1.2731
2.2646	2.5124	3.7296	1.3094
2.2349	2.5142	3.785	1.2632
2.2051	2.516	3.7391	1.2803
2.1754	2.5178	3.76	1.2839
2.1457	2.5196	3.7289	1.1871
2.1159	2.5214	3.7929	1.2709
2.0862	2.5232	3.8003	1.2544
2.0564	2.525	3.7677	1.2745
2.0267	2.5268	3.803	1.2878
1.9969	2.5286	3.7784	1.2568
1.9672	2.5304	3.797	1.208
1.9375	2.5322	3.77	1.2772
1.9077	2.534	3.7979	1.2774
1.878	2.5358	3.793	1.261
1.8482	2.5376	3.7183	1.2813
1.8185	2.5394	3.7201	1.2765
1.7887	2.5412	3.6998	1.3015
1.759	2.543	3.7287	1.3111
1.7293	2.5448	3.699	1.3083
1.6995	2.5466	3.6642	1.271
1.6698	2.5484	3.6331	1.269
1.64	2.5502	3.6504	1.2392
1.6103	2.552	3.6292	1.2264
1.5805	2.5538	3.6663	1.2463
1.5508	2.5556	3.6908	1.1639
1.5211	2.5574	3.6625	1.1952
1.4913	2.5592	3.6727	1.2131
1.4616	2.561	3.6846	1.29
1.4318	2.5628	3.6616	1.3141
1.4021	2.5646	3.6577	1.3147
1.3723	2.5664	3.66	1.3131
1.3426	2.5682	3.6549	1.2895
1.3129	2.57	3.6251	1.2475
1.31	2.5708	3.6565	1.2724
1.3071	2.5716	3.6608	1.258
1.3043	2.5724	3.6185	1.2834
1.3014	2.5732	3.6565	1.2886
1.2986	2.574	3.6463	1.2312
1.2957	2.5748	3.6034	1.2648
1.2929	2.5756	3.6027	1.2891
1.29	2.5764	3.6152	1.3096
1.2871	2.5772	3.6378	1.241
1.2843	2.578	3.6077	1.2482
1.2814	2.5788	3.6016	1.3021
1.2786	2.5796	3.6013	1.3656
1.2757	2.5804	3.5541	1.3505
1.2729	2.5812	3.5748	1.3334
1.27	2.582	3.5564	1.3236
1.2671	2.5828	3.5604	1.3296
1.2643	2.5836	3.5707	1.3828
1.2614	2.5844	3.5823	1.3259
1.2586	2.5852	3.5884	1.3637
1.2557	2.586	3.5917	1.3526
1.2529	2.5868	3.5791	1.3363
1.25	2.5876	3.5526	1.3295
1.2471	2.5884	3.5693	1.2931
1.2443	2.5892	3.566	1.2976
1.2414	2.59	3.5516	1.2785
1.2386	2.5908	3.5574	1.2733
1.2357	2.5916	3.5675	1.2684
1.2329	2.5924	3.5691	1.2253
1.23	2.5932	3.5704	1.2345
1.2271	2.594	3.5648	1.2821
1.2243	2.5948	3.5831	1.2494
1.2214	2.5956	3.5374	1.2446
1.2186	2.5964	3.56	1.2094
1.2157	2.5972	3.5839	1.2453
1.2129	2.598	3.5995	1.1941
1.21	2.5988	3.5733	1.1988
1.2071	2.5996	3.5933	1.2677
1.2043	2.6004	3.5881	1.2664
1.2014	2.6012	3.6041	1.2227
1.1986	2.602	3.5961	1.2027
1.1957	2.6028	3.5888	1.2438
1.1929	2.6036	3.6153	1.2395
1.19	2.6044	3.6067	1.2658
1.1871	2.6052	3.5806	1.2754
1.1843	2.606	3.5913	1.2632
1.1814	2.6068	3.5859	1.2027
1.1786	2.6076	3.5907	1.2949
[truncated: 1,582 more rows]

## Sheet: FIg5e_MSD
WF 2Hz		SFSRM 100Hz
Lag time [s]	MSD [µm2]	Lag time [s]	MSD [µm2]
0.5	0.0545	0.01	0.00133
1	0.12618	0.02	0.00156
1.5	0.22584	0.03	0.00182
2	0.33222	0.04	0.00203
		0.05	0.00226
		0.06	0.00244
		0.07	0.0027
		0.08	0.00289
		0.09	0.00319
		0.1	0.0034
		0.11	0.00362
		0.12	0.00384
		0.13	0.00408
		0.14	0.00431
		0.15	0.00458
		0.16	0.00476
		0.17	0.00501
		0.18	0.00525
		0.19	0.00549
		0.2	0.00576
		0.21	0.00599
		0.22	0.00629
		0.23	0.00653
		0.24	0.0068
		0.25	0.00707
		0.26	0.00727
		0.27	0.00757
		0.28	0.0078
		0.29	0.00805
		0.3	0.00834
		0.31	0.00865
		0.32	0.00903
		0.33	0.00932
		0.34	0.00968
		0.35	0.01001
		0.36	0.01037
		0.37	0.01071
		0.38	0.01105
		0.39	0.01138
		0.4	0.01175
		0.41	0.01209
		0.42	0.01248
		0.43	0.01285
		0.44	0.01328
		0.45	0.01366
		0.46	0.01405
		0.47	0.0144
		0.48	0.01484
		0.49	0.01526
		0.5	0.01567
		0.51	0.01615
		0.52	0.01657
		0.53	0.01707
		0.54	0.01754
		0.55	0.01808
		0.56	0.01852
		0.57	0.01903
		0.58	0.01956
		0.59	0.02003
		0.6	0.02054
		0.61	0.02101
		0.62	0.02153
		0.63	0.02207
		0.64	0.02257
		0.65	0.02312
		0.66	0.02365
		0.67	0.0242
		0.68	0.02473
		0.69	0.02534
		0.7	0.02589
		0.71	0.02646
		0.72	0.02706
		0.73	0.02766
		0.74	0.02826
		0.75	0.0289
		0.76	0.02954
		0.77	0.0301
		0.78	0.0307
		0.79	0.03126
		0.8	0.03187
		0.81	0.03252
		0.82	0.03317
		0.83	0.03376
		0.84	0.03442
		0.85	0.03506
		0.86	0.03567
		0.87	0.03631
		0.88	0.03696
		0.89	0.03765
		0.9	0.03835
		0.91	0.03895
		0.92	0.03959
		0.93	0.04022
		0.94	0.04091
		0.95	0.04161
		0.96	0.0423
		0.97	0.04298
		0.98	0.04361
		0.99	0.0443
		1	0.04492
		1.01	0.04559
		1.02	0.04627
		1.03	0.04698
		1.04	0.04767
		1.05	0.0484
		1.06	0.04911
		1.07	0.04982
		1.08	0.05066
		1.09	0.05133
		1.1	0.05209
		1.11	0.05284
		1.12	0.05356
		1.13	0.05442
		1.14	0.05521
		1.15	0.05601
		1.16	0.05686
		1.17	0.05766
		1.18	0.05846
		1.19	0.05925
		1.2	0.06004
		1.21	0.06083
		1.22	0.06168
		1.23	0.06255
		1.24	0.06337
		1.25	0.0642
		1.26	0.06502
		1.27	0.06593
		1.28	0.06675
		1.29	0.06754
		1.3	0.06835
		1.31	0.06918
		1.32	0.07
		1.33	0.07086
		1.34	0.07171
		1.35	0.07258
		1.36	0.07339
		1.37	0.07435
		1.38	0.07515
		1.39	0.07604
		1.4	0.07689
		1.41	0.07783
		1.42	0.07871
		1.43	0.0796
		1.44	0.08052
		1.45	0.08144
		1.46	0.08231
		1.47	0.08321
		1.48	0.08412
		1.49	0.08505
		1.5	0.08596
		1.51	0.08686
		1.52	0.08791
		1.53	0.08885
		1.54	0.08981
		1.55	0.0908
		1.56	0.09172
		1.57	0.09267
		1.58	0.09362
		1.59	0.09462
		1.6	0.0956
		1.61	0.09661
		1.62	0.0976
		1.63	0.09864
		1.64	0.09963
		1.65	0.1007
		1.66	0.10166
		1.67	0.10272
		1.68	0.10377
		1.69	0.10483
		1.7	0.10581
		1.71	0.1068
		1.72	0.10785
		1.73	0.10892
		1.74	0.10999
		1.75	0.11108
		1.76	0.11216
		1.77	0.11322
		1.78	0.11433
		1.79	0.11541
		1.8	0.11651
		1.81	0.11759
		1.82	0.11865
		1.83	0.11974
		1.84	0.12081
		1.85	0.12197
		1.86	0.12308
		1.87	0.12419
		1.88	0.1253
		1.89	0.12641
		1.9	0.12752
		1.91	0.12869
		1.92	0.12981
		1.93	0.13097
		1.94	0.13209
		1.95	0.13325
		1.96	0.13443
		1.97	0.13556
		1.98	0.13669
		1.99	0.13784
		2	0.13896
		2.01	0.14013
		2.02	0.14134
		2.03	0.14248
		2.04	0.14359
		2.05	0.14478
		2.06	0.14596
		2.07	0.14713
		2.08	0.14831
		2.09	0.14952
		2.1	0.15069
		2.11	0.15187
		2.12	0.15301
		2.13	0.15419
		2.14	0.1554
		2.15	0.15668
		2.16	0.15794
		2.17	0.15915
		2.18	0.16037
		2.19	0.16165
		2.2	0.16294
		2.21	0.16421
		2.22	0.16549
		2.23	0.16676
		2.24	0.16804
		2.25	0.16936
		2.26	0.17063
		2.27	0.17198
		2.28	0.17333
		2.29	0.17461
		2.3	0.1759
		2.31	0.1772
		2.32	0.17855
		2.33	0.17983
		2.34	0.18117
		2.35	0.18251
		2.36	0.18385
		2.37	0.18521
		2.38	0.18659
		2.39	0.18797
		2.4	0.18934
		2.41	0.19068
		2.42	0.19201
		2.43	0.19341
		2.44	0.19485
		2.45	0.19622
		2.46	0.1976
		2.47	0.199
		2.48	0.20043
		2.49	0.20182
		2.5	0.20317
		2.51	0.20457
		2.52	0.20592
		2.53	0.20736
		2.54	0.20879
		2.55	0.21018
		2.56	0.21163
		2.57	0.2131
		2.58	0.21448
		2.59	0.21593
		2.6	0.2173
		2.61	0.21879
		2.62	0.22025
		2.63	0.22168
		2.64	0.22308
		2.65	0.22459
		2.66	0.22611
		2.67	0.22761
		2.68	0.22911
		2.69	0.23063
		2.7	0.23214
		2.71	0.23369
		2.72	0.2352
		2.73	0.23683
		2.74	0.23841
		2.75	0.23992
		2.76	0.24147
		2.77	0.24301
		2.78	0.24451
		2.79	0.24611
		2.8	0.24767
		2.81	0.24912
		2.82	0.25064
		2.83	0.25214
		2.84	0.2537
		2.85	0.25526
		2.86	0.25688
		2.87	0.25839
		2.88	0.26003
		2.89	0.26158
		2.9	0.26323
		2.91	0.26481
		2.92	0.26641
		2.93	0.268
		2.94	0.26954
		2.95	0.27113
		2.96	0.27277
		2.97	0.27431
		2.98	0.2758
		2.99	0.27745
		3	0.27901
		3.01	0.28059
		3.02	0.28218
		3.03	0.2838
		3.04	0.28541
		3.05	0.28704
		3.06	0.28861
		3.07	0.29023
		3.08	0.29192
		3.09	0.29359
		3.1	0.29522
		3.11	0.2968
		3.12	0.29838
		3.13	0.29996
		3.14	0.3016
		3.15	0.3032
		3.16	0.30487
		3.17	0.30654
		3.18	0.30819
		3.19	0.30991
		3.2	0.31159
		3.21	0.31326
		3.22	0.31491
		3.23	0.31657
		3.24	0.31824
		3.25	0.31997
		3.26	0.32167
		3.27	0.32339
		3.28	0.32504
		3.29	0.32678
		3.3	0.32851
		3.31	0.33029
		3.32	0.33205
		3.33	0.3338
		3.34	0.33555
		3.35	0.33729
		3.36	0.33906
		3.37	0.34082
		3.38	0.34267
		3.39	0.34449
		3.4	0.34635
		3.41	0.34813
		3.42	0.34991
		3.43	0.35164
		3.44	0.35345
		3.45	0.3553
		3.46	0.3571
		3.47	0.3589
		3.48	0.36068
		3.49	0.36251
		3.5	0.36442
		3.51	0.36623
		3.52	0.36813
		3.53	0.37004
		3.54	0.37193
		3.55	0.37376
		3.56	0.37569
		3.57	0.37761
		3.58	0.37952

## Sheet: Fig_5f_Instantaneous velocity
Instantaneous velocity [µm/s]
Imaging at 2 Hz	Imaging at 100 Hz
1.8573	3.8322
1.5792	2.9419
0.36545	4.8936
1.0587	6.0928
0.05714	2.1599
0.42474	3.9847
0.82118	3.7992
0.14866	4.7
0.25684	4.9282
0.13553	2.4111
0.27763	2.8615
0.25478	3.1967
0.42426	2.1784
0.64729	4.1116
0.31461	4.5233
0.20616	5.7824
0.28302	2.8138
0.1001	4.9387
0.94162	0.86104
0.56569	2.1531
0.64308	8.0086
0.09714	4.6817
1.1982	2.3827
0.5	0.06061
2.1753	2.5332
1.0225	1.7013
0.40792	7.0378
0.80218	5.4095
0.15547	1.5646
0.22361	2.5875
0.39651	6.9932
0.37875	0.78573
0.16599	4.2153
0.61609	3.672
0.32476	3.379
0.17784	3.0816
0.22361	1.19
0.2	3.5477
0.81413	5.5081
0.05649	3.9052
0.42239	2.9634
3.7247	2.3728
0.37088
0.14142

## Sheet: Fig5h_directed_nondirected_move
Instantaneous velocity [µm/s]
Directed transport	Non_directed transport
10.1171	13.0378
3.5595	29.3962
1.33175	4.97919
12.7743	10.1442
13.1886	10.1123
14.3916	14.8689
5.7063	8.24216
4.99431	0.79934
3.21599	5.01613
5.60368	17.055
8.2183	11.3957
5.73065	11.6934
4.50283	4.04562
7.03425	15.0944
3.12026	1.96285
2.86112	7.66593
4.12583	2.951
10.0947	5.62305
7.0682	4.35358
2.67779	2.51329
1.73681	13.1946
1.89361	11.7746
2.65447	19.4841
4.64787	9.82793
5.62854	3.08622
9.30946	2.27883
10.7103	14.0556
1.79302	7.78694
3.83702	8.99871
2.49366	13.4586
6.08922	17.8638
6.5824	8.1952
10.2819	7.2542
6.49662	5.66693
3.5808	12.701
5.2776	3.3505
0.81673	18.8815
3.02131	16.9016
4.62599	18.8859
3.02639	6.34105
2.95708	15.4424
7.03583	12.3801
1.25508	12.4557
9.84083	9.27042
0.39956	2.65619
9.35457	5.73332
3.2403	4.88226
1.91538	2.8891
6.80516	9.48209
6.26078	9.20466
7.64814	32.5197
2.74081	14.3068
4.44335	21.3031
3.91592	15.9414
3.29845	5.92637
6.67389	9.26889
9.33163	6.49855
2.39298	22.6631
1.98612	16.4291
4.88814	4.96121
3.51106	12.7729
3.43642	5.67755
1.28059	4.70774
1.32957	1.60591
3.19884	7.35693
2.34962	4.09661
0.17888	6.74768
5.62435	5.18912
7.13856	10.53
8.71878	18.9867
6.35639	12.0162
5.62338	8.65198
5.20988	3.39902
7.26165	7.72118
7.15991	6.0313
9.4974	9.66197
0.6761	13.9315
3.65613	10.5164
6.16469	9.96188
13.169	4.04928
7.21415	18.4998
8.06717	14.8648
7.65541	17.7696
3.15545	17.1236
2.91809	11.361
5.59141	7.9981
0.43675	5.26395
3.53883	10.4004
4.52274	4.88396
5.19952	17.4146
2.69906	17.7888
2.63804	11.1179
8.66066	9.7713
3.54748	9.24237
1.07308	12.7014
3.46174	5.23387
4.26121	15.1495
2.38815	6.15326
3.06081	6.91743
4.80314	4.23042
3.36443	13.7284
2.70919	4.8712
7.95546	17.1031
4.77799	12.0874
13.325	18.0961
8.30846	3.25388
8.50217	12.1671
4.44478	10.9054
3.80271	17.2413
4.06797	11.8887
1.38318	7.25932
3.99263	15.5811
6.58516	11.7495
1.22635	15.9342
0.84482	10.1716
1.67867	15.4124
4.51507	26.4756
5.9014	3.95811
6.35863	8.6218
2.30577	7.71508
0.52652	3.24713
0.48447	36.2862
2.05149	15.4767
5.93624	8.82264
6.0411	5.42059
2.13688	22.2421
2.59667	16.9223
0.68511	5.92262
3.34621	20.8427
2.6685	11.5214
4.78891	5.21079
1.90386	9.80835
1.76498	14.3967
5.02535	12.4963
3.43382	9.45301
3.47394	4.19498
4.97013	8.1596
1.62037	5.7279
9.962	12.0294
2.91994	39.3304
2.34644	3.92441
3.24839	2.97605
3.67295	12.6219
3.09348	3.64072
2.95979	17.9232
6.88004	17.5754
3.32505	0.39659
2.40298	16.9488
5.34884	7.1486
2.20406	7.6829
1.67156	7.34615
2.62574	3.05554
2.56253	1.50549
2.96457	10.8901
2.35905	12.1153
4.64109	12.4201
1.9818	10.7841
1.87594	14.4979
3.00203	3.89839
4.38653	7.35486
0.9145	1.96788
1.39023	13.7308
1.20138	18.8998
1.24089	15.1197
2.58854	18.6131
5.87501	20.5864
7.5355	12.9925
5.05766	4.94341
0.57234	9.58961
5.54171	11.1182
8.71067	9.97579
4.76535	7.94576
5.67501	9.55806
4.41101	6.46063
4.39417	10.4169
3.26352	8.81653
1.66387	13.1732
3.40978	7.08777
5.01617	1.31551
4.66914	5.01169
3.70318	4.98605
6.2491	2.86555
5.31622	1.08122
6.25104	4.67444
0.85437	2.19359
1.13561	0.58174
7.64865	4.9775
9.03423	2.09613
6.82785	7.23938
4.4637	6.77482
0.26902	16.7634
7.36715	5.18802
6.82742	9.01332
4.23442	38.9835
3.09187	23.1359
1.23085	12.2855
0.49467	2.18027
3.76988	17.2936
1.83347	13.179
6.46284	17.7431
1.68218	4.1448
6.30894	18.1994
7.81199	17.8189
0.95921	8.75574
3.37506	11.1604
10.5976	4.69703
5.36313	18.3749
6.78177	11.5872
6.67638	20.1918
0.65299	14.2595
10.1244	6.6049
9.24287	2.48842
3.6135	18.4241
1.03062	20.2702
3.7855	18.284
3.00089	17.474
0.34991	20.8482
2.85778	12.9131
2.6551	12.6784
4.6004	3.31055
3.96481	16.7664
5.64921	3.34421
4.90251	27.5684
4.83115	11.7013
2.9347	21.7139
7.44185	4.88145
10.4699	12.985
5.71409	19.5059
1.87641	25.6395
2.53614	5.13185
4.31197	5.86093
7.03238	28.3605
5.4625	10.2283
7.44413	7.45576
6.614	25.1512
3.97233	5.90079
4.13959	20.3564
1.55494	8.16832
1.8003	2.98361
1.49275	13.0438
1.74016	9.57453
5.54998	27.9817
2.63561	4.21411
2.82572	13.5448
6.92967	13.3617
5.12745	5.8499
1.48755	4.57695
8.22272	5.94148
5.54394	10.6152
2.72143	4.99359
6.02228	10.609
5.27039	5.97946
3.23236	2.00116
1.82171	2.75996
8.14394	1.64152
3.05164	16.5915
7.77508	6.24458
6.77295	6.96853
5.12053	14.6303
9.91842	9.60979
7.05532	14.7438
4.1572	11.5323
7.92214	2.08763
2.49277	10.3268
3.01583	11.868
2.35873	7.30306
4.67876	16.2489
6.04114	14.4349
4.31883	10.9787
7.8563	17.9328
3.30633	9.01077
5.67637	11.0415
3.56067	15.0947
0.96671	9.58665
2.85063	23.5258
3.64806	6.10319
1.33167	18.2734
2.03666	20.3775
5.15408	10.1275
3.51916	3.75522
6.42752	5.83776
11.1301	9.83838
2.35481	11.368
6.21032	11.6813
4.59989	15.0561
1.96961	10.9497
1.68654	20.4173
5.06664	17.6508
2.21421	10.3193
2.07465	18.0618
3.55366	15.1837
5.34774	18.3187
2.28099	13.0701
2.38024	6.96267
3.70747	7.08603
2.39341	13.2186
1.63756	11.5882
7.62384	10.4469
1.31606	15.7448
0.76569	9.455
1.8625	8.41816
2.01457	14.8541
3.43693	17.4016
0.929	12.0588
3.30811	6.55951
2.5516	10.8902
5.22472	9.63109
0.8665	17.6236
5.44691	9.29626
6.47383	12.0049
9.02902	8.73373
4.40779	10.4108
4.90712	2.61006
2.82584	11.6489
1.02876	7.45048
2.01635	6.10443
6.34577	11.3451
7.55203	12.0518
7.2139	2.55024
4.89648	18.2229
2.12066	15.1661
10.1713	8.6903
10.5488	6.66416
1.80973	22.6152
3.82973	6.59518
3.77153	7.40809
3.95598	24.3225
5.22569	19.1357
7.42826	16.5994
2.78953	16.8182
1.71158	13.1066
7.74069	6.96586
0.51216	31.2079
3.22206	0.77434
3.05072	15.2338
2.98333	4.27796
5.10091	14.7194
3.11567	11.8389
3.43918	7.64685
2.47521	3.76913
4.21082	2.98262
8.59274	16.9293
4.21223	14.303
2.06458	6.25526
7.78225	3.78671
3.33485	11.1921
0.39596	14.433
0.27935	11.4351
2.41427	2.95447
5.1569	19.1035
4.01537	3.65381
1.50308	12.1068
4.93127	8.83512
3.83548	11.5208
5.82655	15.463
5.44767	5.43047
2.4274	3.71446
2.39756	10.2952
7.21575	30.0344
3.08944	2.63432
5.4276	13.0592
6.34785	24.953
4.95037	17.1535
2.67583	20.0565
2.08194	17.1088
0.72205	17.6122
5.41931	4.83842
5.80786	2.98838
3.83262	17.0016
1.15918	11.6571
2.06531	18.1451
2.73141	13.9623
4.00079	29.6747
0.55585	19.5614
2.38268	1.88637
0.77975	1.91952
1.12042	20.8929
4.31859	24.4812
0.92968	28.9436
4.79425	11.6203
3.74832	17.2387
4.59526	20.6645
4.18619	33.6433
4.31338	6.43848
5.3507	14.5572
2.65934	25.8857
7.17209	14.393
0.53404	21.381
4.65342	40.19
2.15238	21.3445
4.17601	14.0418
2.68511	18.4388
2.76946	18.5619
2.78034	17.6501
1.62304	3.88033
6.07374	9.46298
9.22958	5.48041
2.64908	0.42324
2.63147	5.82642
0.49743	23.1977
5.32837	10.4744
3.10872	19.5147
4.86732	12.1327
4.88385	9.54184
3.7888	19.631
5.20419	21.0693
5.10856	8.58178
1.79011	16.2099
0.35286	32.9243
2.35571	15.7136
3.56919	6.45206
3.5008	11.7283
2.25504	94.8154
2.12804	19.5093
3.61185	18.1754
3.58158	19.9466
5.90887	36.4069
10.1366	7.42067
1.66942	4.71532
6.40661	6.96671
2.76628	9.31617
1.33041	9.9228
3.6476	7.09254
7.51291	8.70607
6.73064	7.1749
1.62062	15.2789
1.63989	10.5677
5.10349	15.4731
4.98665	20.7729
7.21829	7.44145
6.30312	11.4512
0.54143	7.26243
8.78263	6.7137
6.6813	5.11689
5.82499	3.3081
3.23335	6.08552
1.27358	5.92918
5.17215	25.0611
5.39652	28.0803
6.38888	17.7578
4.54733	12.4919
4.36118	11.3725
6.06582	12.2001
1.76066	27.3877
5.33748	14.7585
6.10577	2.23634
2.52686	21.9035
6.01052	9.28746
0.8011	9.92679
9.18657	12.9172
9.3479	8.04084
5.15137	2.78239
4.79921	10.5807
8.22284	14.093
5.01839	26.1676
4.55166	19.2508
2.17138	18.873
2.53553	17.8133
4.27937	6.52134
6.54996	6.04319
7.8202	12.5784
7.30186	22.1553
4.78749	9.63692
4.91469	15.9331
2.5247	9.14837
2.97805	20.6733
4.26044	19.4641
1.57248	5.26407
4.6094	34.0146
8.66724	20.8977
0.60418	30.5348
3.07755	16.5215
1.02771	13.062
6.58823	3.65367
5.16939	17.4457
1.67765	8.63607
3.42508	14.1389
3.03297	9.46736
7.64033	17.1185
11.6429	10.0684
4.87916	13.5
6.81253	13.6729
3.836	2.30115
3.00741	13.3254
3.74999	8.54477
1.60212	6.64798
3.94606	17.4878
4.60003	4.33148
2.9934	17.8779
2.07604	13.4064
2.8749	17.5965
4.91819	11.8129
5.41974	10.1159
3.35324	22.3486
2.84352	25.2363
6.21467	9.37052
2.4075	11.9858
3.90414	15.6149
2.54397	7.84017
4.26536	4.81317
1.14004	12.6021
3.36151	16.7755
3.15504	10.7843
3.15728	4.86884
0.72015	29.048
3.44822	33.1235
3.94341	6.96366
2.02033	4.87123
0.96067	11.444
1.65758	12.5927
1.76593	13.0853
3.82593	9.60492
2.15669	4.89758
3.77428	2.55739
4.65079	24.5913
3.03323	6.30995
6.68339	15.8162
8.40532	18.9913
2.76625	12.0539
0.64505	12.6053
4.04992	21.2144
7.14062	21.0197
5.77019	18.7561
3.10567	23.1583
2.62917	28.2785
3.9045	17.4394
7.54854	16.0734
7.62675	23.5866
6.01623	11.2229
4.71472	9.05036
9.05791	22.0248
6.24526	6.65121
4.31224	8.31073
7.00762	4.42606
7.75989	3.194
3.91595	12.9112
2.96544	7.1706
2.45876	2.9267
1.83095	3.78357
0.91524	0.1023
3.3794	11.8222
3.4891	11.6307
2.45757	9.3632
3.8107	9.64825
7.25624	4.43636
7.01611	15.7329
7.60996	2.994
4.75414	11.3363
0.62461	9.70745
3.52664	10.2065
3.74084	10.8981
4.17233	11.7239
4.19165	6.88968
6.40307	6.31356
3.69461	9.93275
7.86186	18.2363
6.24158	11.973
8.48966	10.5492
6.57584	5.92771
3.66728	3.73041
3.49026	4.47508
1.16136	15.847
5.71352	6.37958
6.97619	10.0386
0.60089	8.79857
4.56737	5.96163
6.01398	4.28524
1.56748	3.43976
2.17656	11.3036
1.41649	7.43418
4.602	4.75021
7.66221	25.0122
5.74931	6.04675
5.98065	11.0216
3.94427	9.79138
5.217	4.42457
2.44024	30.4212
1.49476	10.0695
4.37652	11.4692
3.77261	6.71819
5.36806	4.92254
5.94735	10.309
6.53888	2.44025
6.22091	13.9628
3.11922	4.99662
0.64763	7.77745
2.53653	22.2226
3.82621	15.7849
8.88017	6.04899
2.81119	19.7989
3.62306	16.165
5.27416	15.2999
4.64346	2.42598
4.77254	11.6218
1.11026	10.6287
6.41268	5.97813
5.46559	9.76347
2.20999	8.11295
3.70049	14.6548
1.89855	12.2145
2.64597	23.8488
3.09113	2.64649
5.35715	2.99762
0.18869	21.2767
3.77152	11.0092
2.84998	6.35926
5.10541	9.36868
3.60266	7.74151
3.58389	19.4285
1.1955	6.86522
4.4684	12.0192
1.8582	25.9296
0.89348	26.8652
0.4892	2.84489
4.09288	33.7997
3.35919	35.2665
2.05316	17.1479
2.01555	11.0029
2.07154	26.8944
3.55314	7.8553
2.57854	14.3636
1.59059	33.2174
2.79188	9.3598
7.32935	9.17912
5.29349	12.987
4.0501	3.38521
2.74421	9.04874
2.26562	1.58796
4.7763	4.04632
2.5981	2.71294
3.66188	1.48102
1.0704	3.64573
5.67149	1.92411
4.0563	2.98361
7.26941	4.31164
3.82321	2.60365
0.73198	3.36383
2.35953	3.31678
3.37418	3.11385
2.60841	2.06014
3.74652	2.28813
1.48377	3.78164
5.92043	1.41066
3.00599	1.16278
5.81199	1.84488
1.49658	1.70467
2.11652	2.09419
3.83155	4.84685
1.68429	3.54602
10.9142	18.4833
4.7133	11.801
1.0862	2.38599
2.54092	16.1745
2.42079	15.0431
2.01399	8.67845
2.69035	2.60423
3.71391	16.7625
4.0211	9.45255
4.00565	21.5236
0.63714	19.1654
6.84393	5.10618
3.88359	7.61411
1.70621	10.5301
3.28248	11.8009
5.24828	12.717
4.62	10.9254
9.83704	18.3729
1.10757	21.7332
12.8286	7.88651
4.88779	21.3849
4.12474	10.9529
4.31378	21.2372
8.73146	16.5209
5.09913	15.2842
7.01108	5.11211
1.50003	6.6944
2.84956	12.6788
6.00905	9.60076
2.09503	6.79657
7.44229	13.6339
5.74469	14.6818
4.71556	1.19579
8.61659	11.4486
2.3304	6.2591
7.19201	12.732
2.87684	8.93306
1.62308	22.5676
2.19573	7.14952
1.07029	6.00415
2.7632	8.28878
5.59256	15.4422
4.92716	13.4539
3.21128	3.77515
1.58584	15.3916
4.51503	6.89852
4.05949	11.7667
1.83321	17.3351
2.6615	8.84884
3.73716	15.3228
4.11984	7.63187
4.0675	5.67684
10.0301	8.49064
2.83081	21.2584
3.88642	8.04721
6.53733	7.40498
5.9264	14.5759
6.15276	4.19052
5.486	15.1994
2.50432	3.47537
1.6496	6.02378
2.3839	12.6544
2.65024	12.0978
3.11926	4.65568
3.91324	7.66775
6.0958	11.824
3.39523	8.02343
1.70633	9.03727
4.71209	14.7497
1.14911	16.2888
3.28454	11.7354
6.80097	21.5214
9.68493	4.72063
3.90202	5.7891
5.00374	11.9562
7.86615	11.1641
2.47713	0.92575
6.04205	7.08661
4.05932	6.73523
4.30013	11.5358
5.82405	8.98263
0.94116	10.6346
5.8322	2.90471
4.89738	7.23384
2.19945	3.28261
2.02933	12.1329
7.30574	10.358
5.51474	12.3184
6.27825	12.1136
10.8654	9.18506
6.00161	3.42634
1.14689	10.2977
24.3481	8.74982
22.5695	15.2532
8.13559	5.52433
3.58313	3.49357
4.7503	7.21125
3.29151	1.91559
4.74019	5.15215
4.96002	8.28688
1.93631	14.9604
0.60162	2.51245
2.39647	6.84596
3.71336	11.6223
4.60936	6.06738
0.43471	9.17927
1.93423	7.79718
2.68638	16.3856
5.85551	5.31743
3.80641	34.152
4.98245	16.6397
2.08175	6.33444
4.2277	8.05638
5.30225	15.7838
4.81772	11.3598
1.24387	17.2863
1.08245	14.7233
6.52786	13.4804
4.57898	10.8023
5.27597	17.7365
2.68177	5.63429
4.71611	6.74794
1.70154	11.4061
5.50386	2.93228
3.07732	13.7344
4.76578	18.7392
5.17122	13.4219
6.67327	7.02635
3.34085	12.0234
0.57571	15.7395
3.8682	5.67595
3.02409	10.9475
3.60416	8.32353
4.11996	4.6378
3.81133	17.5113
2.19992	14.8991
6.07974	34.3767
4.06261	30.383
1.42215	7.18718
2.78185	21.4238
4.66222	7.15715
5.46758	8.05767
7.4369	13.7478
1.51252	12.9783
5.3824	20.6492
1.10013	28.1342
6.28156	18.3945
3.30817	4.07647
6.55111	5.4184
6.28462	11.1077
6.44378	14.8126
5.04149	2.55703

## Sheet: Fig5j_dwell_time
Dwell time at the intersection [s]
2 MTs	3-5 MTs	> 5 MTs
1.76	3.53	33
2.53	2.72	53
1.85	2.08	29.18
1.6	3.89	26.98
1.7	5.31
0.3	6.45
0.25	2.16
1.1	1.59
1.4	5.66
0.65	3.97
1.65	9.45
0.5	1.87
1.05	3.27
0.5	3.39
0.4	1.53
1.45	4.42
1.4	2.7
	3.38
	2.12
	1.25
	1.3
	4
	1.45
	5.25
	0.6
